# Supplementary material for: Ultrasensitive profiling of UV-induced mutations identifies thousands of subclinical facial tumors in tuberous sclerosis complex
Source: J Clin Invest. 2022 May 16;132(10):e155858. doi: 10.1172/JCI155858 (PMC9106361; doi:10.1172/JCI155858)
Supplement: Supplemental table 1 [file jci-132-155858-s184.xlsx]

## Sheet: Supplemental Table 1.1.
Supplemental Table 1. Summary of the characteristics of the MHPA assays
Supplemental Table 1.1. Characteristics of the TSC2-MHPA assay.
	id	MHPA oligo set	strand	exon	queried sequence*	queried sequence length	queried sequence coordinates (hg19)	coverage of deleterious LOVD variants (%)^	fraction of deleterious LOVD variants covered (%)	fraction of somatic variants detected by MHPA in FAF (%)#	Fwd oligonucleotide (5'-3')	Fwd length	Rev oligonucleotide (5'-3')	Rev length	Amplicon length^^
	TSC2_ex14a	SETI	+	14	c.1477_1528	52	16:2114306-2114357	0.0179464	0.0242331	0.0412371	cacacaggaaacagctatgaccatgTTAACTCAGTGGTCATCTCGCAG	48	cgacgtaaaacgacggccagtNNNNNNNNNNNNNNCCAGGTCCACCAGCAACT	53	233
	TSC2_ex20a	SETI	+	20	c.2221-2_2266	48	16:2122848-2122895	0.0149932	0.0202454	0.0412371	cacacaggaaacagctatgaccatgTTTCATGCCTGGATTTGGTCATC	48	cgacgtaaaacgacggccagtNNNNNNNNNNNNNNTGCAAGTCAGTTCTGGAGAAGC	57	233
	TSC2_ex33a	SETI	+	33	c.4347_4406	60	16:2134570-2134629	0.0199909	0.0269939	0.0103093	cacacaggaaacagctatgaccatgTCCCTTGCCTTCCAGCTC	43	cgacgtaaaacgacggccagtNNNNNNNNNNNNNNTACTCTCTTGCCCCTGCGT	54	237
	TSC2_ex37	SETI	+	37	c.4904_4962	59	16:2136787-2136845	0.0263517	0.0355828	0.0412371	cacacaggaaacagctatgaccatgACGTGGACAAGCACCGCT	43	cgacgtaaaacgacggccagtNNNNNNNNNNNNNNGTGCCAAGCTTGAAGTCCTC	55	237
	TSC2_ex26	SETI	+	26	c.3068-3131	64	16:2129134-2129197	0.0224898	0.0303681	0.0206186	cacacaggaaacagctatgaccatgAACCTCCACCTGGAGCTCA	44	cgacgtaaaacgacggccagtNNNNNNNNNNNNNNCTGTAGTGCCGCCTGGAC	53	241
	TSC2_ex39	SETI	+	39	c.5118_5160+20	63	16:2138098-2138160	0.0206724	0.0279141	0.0206186	cacacaggaaacagctatgaccatgGCCAAGATCGTGTCTGACCG	45	cgacgtaaaacgacggccagtNNNNNNNNNNNNNNTGTCCCACCAGCTCACGC	53	241
	TSC2_ex40	SETI	+	40	c.5194_5259+1	67	16:2138261-2138327	0.0774648	0.104601	0.0927835	cacacaggaaacagctatgaccatgGCATCATAGCCGCTCCAAC	44	cgacgtaaaacgacggccagtNNNNNNNNNNNNNNGGGAGCCCCATATTCCCTA	54	245
	TSC2_ex16	SETI	+	16	c.1784_1839+14	70	16:2120524-2120593	0.050886	0.0687117	0.0412371	cacacaggaaacagctatgaccatgAGATGCTGGTCAGCCACATTC	46	cgacgtaaaacgacggccagtNNNNNNNNNNNNNNAGGAACTGGCTGCGCAAC	53	249
	TSC2_ex8	SETI	+	8	c.775-3_844	73	16:2107103-2107175	0.0124943	0.0168712	0.0515464	cacacaggaaacagctatgaccatgCTGACACGCATTGTGTCTCG	45	cgacgtaaaacgacggccagtNNNNNNNNNNNNNNACCCACCACACTCACCTGT	54	252
	TSC2_ex5	SETI	+	5	c.540_599+11	71	16:2105461-2105531	0.0145388	0.0196319	0.0103093	cacacaggaaacagctatgaccatgCGGAATTCCTTCTGGTGCT	44	cgacgtaaaacgacggccagtNNNNNNNNNNNNNNGACCATTATCAGAACAGGATCTCAAT	61	256
	TSC2_ex29b	SETI	-	29	c.3398-15_3460	78	16:2130151-2130228	0.0172649	0.0233129	0.0309278	cacacaggaaacagctatgaccatgAGTCCGTGGTCCTGGAGAAG	45	cgacgtaaaacgacggccagtNNNNNNNNNNNNNNAGTGGTGGTCACCAGTCCTC	55	258
	TSC2_ex11	SETI	+	11	c.1195_1257+22	85	16:2111947-2112031	0.0118128	0.0159509	0.0412371	cacacaggaaacagctatgaccatgGGAGCTGTGTGACCAGAAC	44	cgacgtaaaacgacggccagtNNNNNNNNNNNNNNAGCCAAAGCCCAAAGGC	52	261
	TSC2_ex12	SETI	+	12	c.1280_1361+6	88	16:2112520-2112607	0.0165834	0.0223926	0.0206186	cacacaggaaacagctatgaccatgCCTCCCTCCTGAACCTGA	43	cgacgtaaaacgacggccagtNNNNNNNNNNNNNNGGCAAGGCTACAGAGGACC	54	265
	TSC2_ex2	SETI	+	2	c.139-12_208	82	16:2100389-2100470	0.0118128	0.0159509	0.0103093	cacacaggaaacagctatgaccatgACTGGCCCCTTTTTCTTCTTTC	47	cgacgtaaaacgacggccagtNNNNNNNNNNNNNNAACCTACCTCTTCAAATTTCTTGG	59	268
	TSC2_ex17	SETI	+	17	c.1840-3_1924	88	16:2121508-2121595	0.014766	0.0199387	0	cacacaggaaacagctatgaccatgCTTTCACCATCCTCTTCCTGA	46	cgacgtaaaacgacggccagtNNNNNNNNNNNNNNGTAGTCGCAGACGCAGTAGG	55	269
	TSC2_ex23	SETI	+	23	c.2667-2742+13	89	16:2126096-2126184	0.0463426	0.0625767	0.0412371	cacacaggaaacagctatgaccatgTAATCAGTACATCGTGTGTCTGGC	49	cgacgtaaaacgacggccagtNNNNNNNNNNNNNNAGAGACACAGCCTTCACCG	54	272
	TSC2_ex36a	SETI	+	36	c.4663-15_4752	105	16:2136179-2136283	0.016129	0.0217791	0.0309278	cacacaggaaacagctatgaccatgTGATGCCACCCTGCCTCT	43	cgacgtaaaacgacggccagtNNNNNNNNNNNNNNGTCCGGCTGGCAGTCCTT	53	281
	TSC2_ex35	SETI	+	35	c.4573-4662+17	107	16:2135234-2135340	0.0218083	0.0294479	0.0309278	cacacaggaaacagctatgaccatgGCTCTGTGTGCCACAGTCA	44	cgacgtaaaacgacggccagtNNNNNNNNNNNNNNCTGTCCAGGCACCTAGGC	53	284
	TSC2_ex21a	SETI	+	21	c.2459-2545+22	108	16:2124304-2124411	0.0129487	0.0174847	0.0103093	cacacaggaaacagctatgaccatgGGAGATGCCTGACATCATCA	45	cgacgtaaaacgacggccagtNNNNNNNNNNNNNNAACCTCTCGGGTGCATGC	53	286
	TSC2_ex38	SETI	-	38	c.5008-5068+56	117	16:2137882-2137998	0.0265788	0.0358896	0.0206186	cacacaggaaacagctatgaccatgGCTCTTGGCGCCACACT	42	cgacgtaaaacgacggccagtNNNNNNNNNNNNNNAGGGCCAGTTCAACTTTGTC	55	294
	TSC2_ex13	SETII	+	13	c.1370-1432	63	16:2112981-2113043	0.0195366	0.0263804	0.0103093	cacacaggaaacagctatgaccatgTCCCGCAGGAGCGAGT	41	cgacgtaaaacgacggccagtNNNNNNNNNNNNNNTGGACACGCACCTCATAGAACT	57	241
	TSC2_ex10a	SETII	+	10	c.976-33_1006	64	16:2110638-2110701	0.0104498	0.0141104	0.0103093	cacacaggaaacagctatgaccatgCACAGCAAGCAAGCAGCTC	44	cgacgtaaaacgacggccagtNNNNNNNNNNNNNNGTGATGGACAGGACGATCTCAT	57	245
	TSC2_ex20b	SETII	-	20	c.2293-2355+5	68	16:2122922-2122989	0.0113585	0.0153374	0	cacacaggaaacagctatgaccatgGCCTGTCCTGCTCTGACCT	44	cgacgtaaaacgacggccagtNNNNNNNNNNNNNNTCCAGAACTGACTTGCACCTG	56	248
	TSC2_ex9	SETII	+	9	c.849-3_913	68	16:2108745-2108812	0.00908678	0.0122699	0.0206186	cacacaggaaacagctatgaccatgCGTCTCTCTGGGGAACACTTT	46	cgacgtaaaacgacggccagtNNNNNNNNNNNNNNAGAATAGAGCCGGTGGGCTC	55	249
	TSC2_ex36b	SETII	-	36	c.4761-4836	76	16:2136292-2136367	0.0109041	0.0147239	0.0309278	cacacaggaaacagctatgaccatgGCCGTACCTTGCATGATGTC	45	cgacgtaaaacgacggccagtNNNNNNNNNNNNNNCTCATCGAGCTGAAGGACTG	55	256
	TSC2_ex18	SETII	-	18	c.2006-2084	79	16:2121844-2121922	0.00795093	0.0107362	0.0103093	cacacaggaaacagctatgaccatgCACTCACCTGCTTCAAGCAC	45	cgacgtaaaacgacggccagtNNNNNNNNNNNNNNTTTCTCCTCCCACAGGGC	53	257
	TSC2_ex19	SETII	+	19	c.2098-8_2168	79	16:2122234-2122312	0.01204	0.0162577	0.0206186	cacacaggaaacagctatgaccatgCTGTCCTGACGCCTCCTCT	44	cgacgtaaaacgacggccagtNNNNNNNNNNNNNNCACACTGCAAGGGGAAGTAAAG	57	260
	TSC2_ex21b	SETII	-	21	c.2356-2_2433	80	16:2124199-2124278	0.0122672	0.0165644	0.0103093	cacacaggaaacagctatgaccatgATGTCAGGCATCTCCACGCT	45	cgacgtaaaacgacggccagtNNNNNNNNNNNNNNTGAGGTGTCCTGTCTCCTGC	55	260
	TSC2_ex7	SETII	-	7	c.697-774+3	81	16:2106693-2106773	0.0115856	0.0156442	0.0309278	cacacaggaaacagctatgaccatgCCAGAGCAGTTTCAGAAACCC	46	cgacgtaaaacgacggccagtNNNNNNNNNNNNNNTGCTACAACTGCCTGCCG	53	260
	TSC2_ex1	SETII	+	1	c.69-138+9	79	16:2098685-2098763	0.0113585	0.0153374	0	cacacaggaaacagctatgaccatgGATTCTGTTGGGACTGGGAAC	46	cgacgtaaaacgacggccagtNNNNNNNNNNNNNNCTAGCCTAGCAAAGACACAGGTAG	59	264
	TSC2_ex24	SETII	-	24	c.2743-5_2822	85	16:2126487-2126571	0.0122672	0.0165644	0	cacacaggaaacagctatgaccatgCGTACCTCTTGGGTCTCTCG	45	cgacgtaaaacgacggccagtNNNNNNNNNNNNNNTGTCTGGGTGTGCTCACTCT	55	255
	TSC2_ex29a	SETII	+	29	c.3549-3610+26	88	16:2130317-2130404	0.0231713	0.0312883	0.0412371	cacacaggaaacagctatgaccatgTGTGCAGGAGAAGACGAACCT	46	cgacgtaaaacgacggccagtNNNNNNNNNNNNNNGGGTGACTGGCAGAAAGATG	55	269
	TSC2_ex33c	SETII	+	33	c.4422-4493+23	95	16:2134645-2134739	0.01204	0.0162577	0.0103093	cacacaggaaacagctatgaccatgATCACGCAGGGGCAAGAG	43	cgacgtaaaacgacggccagtNNNNNNNNNNNNNNAGGAGAGGTGTCAGGAGCC	54	272
	TSC2_ex14b	SETII	-	14	c.1532-1599+25	93	16:2114361-2114453	0.0115856	0.0156442	0.0103093	cacacaggaaacagctatgaccatgAGCTCTGGCACGCTAGCACC	45	cgacgtaaaacgacggccagtNNNNNNNNNNNNNNCGAAAGCTGGCCACCCAGT	54	272
	TSC2_ex33b	SETII	-	33	c.4158-4252	95	16:2134381-2134475	0.00954112	0.0128834	0.0309278	cacacaggaaacagctatgaccatgTCCAGGGTCCCTGACTGTG	44	cgacgtaaaacgacggccagtNNNNNNNNNNNNNNAGCCCCTGAGCAAGTCCAG	54	273
	TSC2_ex3	SETII	+	3	c.254-336+15	98	16:2103371-2103468	0.0140845	0.0190184	0.0412371	cacacaggaaacagctatgaccatgGAAGCACTCTGGAAGGCGG	44	cgacgtaaaacgacggccagtNNNNNNNNNNNNNNACGTCACCCATCCCAGCGT	54	276
	TSC2_ex30	SETII	+	30	c.3611-17_3693	101	16:2131578-2131678	0.0208996	0.0282209	0.0515464	cacacaggaaacagctatgaccatgACTGGCCTCAGGCCAAAG	43	cgacgtaaaacgacggccagtNNNNNNNNNNNNNNCGCCATGAGGGCGTTAGA	53	277
	TSC2_ex27	SETII	-	27	c.3190-3284+7	101	16:2129336-2129436	0.0149932	0.0202454	0.0206186	cacacaggaaacagctatgaccatgGCGGAGGAAAGGAAGGTG	43	cgacgtaaaacgacggccagtNNNNNNNNNNNNNNAAAACCTGGCTGGTTGGGA	54	278
	TSC2_ex34	SETII	-	34	c.4494-2_4569+24	102	16:2134950-2135051	0.0188551	0.0254601	0.0206186	cacacaggaaacagctatgaccatgCACACAGCTCCAGCGGAT	43	cgacgtaaaacgacggccagtNNNNNNNNNNNNNNACCATCCCCTCCCTGTGC	53	278
	TSC2_ex10b	SETII	-	10	c.1055-1119+34	99	16:2110750-2110848	0.0127215	0.0171779	0.0206186	cacacaggaaacagctatgaccatgAGCCTGCCTGTCTGGGTTC	44	cgacgtaaaacgacggccagtNNNNNNNNNNNNNNCAGGCTCATCAAGAAGTATAGGAAGG	61	284
							total % coverage:	0.740572
	*TSC2 queried sequence according to NM_000548.3
	^TSC2: according to LOVD2 germline database
	^^after universal amplification
	N - UMI sequence, random nucleotides
	# - for non-silent mutations (including all coding nonsynonymous and intronic)

## Sheet: Supplemental Table 1.2.
Supplemental Table 1.2. Characteristics of the TP53-MHPA assay.
	id	MHPA oligo set	strand	exon	queried sequence*	queried sequence length	queried sequence coordinates (hg19)	coverage of nonsynonymous variants (%)^	fraction of nonsynonymous variants covered (%)	fraction of somatic variants detected by MHPA in FAF (%)#	Fwd oligonucleotide (5'-3')	Fwd length	Rev oligonucleotide (5'-3')	Rev length	Amplicon length^^
	TP53_ex7	SETI	-	7	c.690_782+10	103	chr17:7577489-7577591	0.184765	0.198606	0.214286	cacacaggaaacagctatgaccatgAGTGTGCAGGGTGGCAAGT	44	cgacgtaaaacgacggccagtNNNNNNNNNNNNNNTCCTAGGTTGGCTCTGACTGTAC	58	285
	TP53_ex2	SETI	+	2	c.-16_74	90	chr17:7579839-7579928	0.00648298	0.00696864	0.010989	cacacaggaaacagctatgaccatgTTGCAGCAGCCAGACTGC	43	cgacgtaaaacgacggccagtNNNNNNNNNNNNNNCCTTCCAATGGATCCACTCAC	56	269
	TP53_ex4a	SETI	-	4	c.97-5_185	94	chr17:7579502-7579595	0.0340357	0.0365854	0.0604396	cacacaggaaacagctatgaccatgCTCTGGCATTCTGGGAGCT	44	cgacgtaaaacgacggccagtNNNNNNNNNNNNNNCTGACTGCTCTTTTCACCCATC	57	275
	TP53_ex5a	SETI	+	5	c.376-18_480	123	chr17:7578450-7578572	0.115073	0.123693	0.0934066	cacacaggaaacagctatgaccatgGCCCTGACTTTCAACTCTGTC	46	cgacgtaaaacgacggccagtNNNNNNNNNNNNNNCTGTGACTGCTTGTAGATGGC	56	305
	TP53_ex8b	SETI	+	8	c.843_919+31	108	chr17:7576988-7577095	0.076175	0.0818815	0.0769231	cacacaggaaacagctatgaccatgTGTGCCTGTCCTGGGAGAGA	45	cgacgtaaaacgacggccagtNNNNNNNNNNNNNNAGGCATAACTGCACCCTTGGTC	57	290
	TP53_ex10	SETI	+	10	c.994-6_1086	99	chr17:7573941-7574039	0.0437601	0.0470383	0.0714286	cacacaggaaacagctatgaccatgACTTCTCCCCCTCCTCTGTTG	46	cgacgtaaaacgacggccagtNNNNNNNNNNNNNNACTCACCTGGAGTGAGCCCT	55	280
	TP53_ex4b	SETII	+	4	c.286-375+16	106	chr17:7579296-7579401	0.0615883	0.0662021	0.043956	cacacaggaaacagctatgaccatgCTCCTGGCCCCTGTCATCT	44	cgacgtaaaacgacggccagtNNNNNNNNNNNNNNTGAAGTCTCATGGAAGCCAGCC	57	287
	TP53_ex5b	SETII	-	5	c.446-535	90	chr17:7578395-7578484	0.0729335	0.0783972	0.10989	cacacaggaaacagctatgaccatgGCTATCTGAGCAGCGCTCAT	45	cgacgtaaaacgacggccagtNNNNNNNNNNNNNNTGTGCAGCTGTGGGTTGATT	55	270
	TP53_ex6	SETII	+	6	c.560-12_669	122	chr17:7578180-7578301	0.160454	0.172474	0.126374	cacacaggaaacagctatgaccatgCAGGCCTCTGATTCCTCACT	45	cgacgtaaaacgacggccagtNNNNNNNNNNNNNNCCAGTTGCAAACCAGACCTC	55	302
	TP53_ex8a	SETII	-	8	c.783-7_868	93	chr17:7577070-7577162	0.113452	0.121951	0.137363	cacacaggaaacagctatgaccatgTGAGGCTCCCCTTTCTTGC	44	cgacgtaaaacgacggccagtNNNNNNNNNNNNNNCCTCTTGCTTCTCTTTTCCTATCC	59	276
	TP53_ex9	SETII	+	9	c.920-10_993+16	100	chr17:7576837-7576936	0.0551053	0.0592334	0.043956	cacacaggaaacagctatgaccatgATTCACTTTTATCACCTTTCCTTGCC	51	cgacgtaaaacgacggccagtNNNNNNNNNNNNNNCTGGAAACTTTCCACTTGATAAGAGG	61	292
	TP53_ex11	SETII	-	11	c.1111-*54	126	chr17:7572873-7572998	0.00648298	0.00696864	0.010989	cacacaggaaacagctatgaccatgCCAAAACCCAAAATGGCAGG	45	cgacgtaaaacgacggccagtNNNNNNNNNNNNNNTGTCTCCTACAGCCACCTGAAG	57	308
							total % coverage :	0.930308
	# - for non-silent mutations (including all coding nonsynonymous and intronic); adjusted for overlapping queried sequence for TP53_ex5a - TP53_ex5b and TP53_ex8a - TP53_ex8b
	*TP53 queried sequence according to NM_000546.5
	^coverage of TP53 nonsynonymous variants identified in normal skin (1,2) and malignant skin cancers: data retrieved from cBio Portal - melanoma [3-9, Skin Cutaneous Melanoma dataset, TCGA Firehose Legacy (GDAC Firehose) (10), 11-13]; BCC (14); SCC (15,16).
	1	I. Martincorena, A. Roshan, M. Gerstung, P. Ellis, P. Van Loo, S. McLaren, D. C. Wedge, A. Fullam, L. B. Alexandrov, J. M. Tubio, L. Stebbings, A. Menzies, S. Widaa, M. R. Stratton, P. H. Jones, P. J. Campbell, Tumor evolution. High burden and pervasive positive selection of somatic mutations in normal human skin. Science 348, 880-886 (2015).
	2	K. Yizhak, F. Aguet, J. Kim, J. M. Hess, K. Kubler, J. Grimsby, R. Frazer, H. Zhang, N. J. Haradhvala, D. Rosebrock, D. Livitz, X. Li, E. Arich-Landkof, N. Shoresh, C. Stewart, A. V. Segre, P. A. Branton, P. Polak, K. G. Ardlie, G. Getz, RNA sequence analysis reveals macroscopic somatic clonal expansion across normal tissues. Science 364, (2019).
	3	W. S. Liang, W. Hendricks, J. Kiefer, J. Schmidt, S. Sekar, J. Carpten, D. W. Craig, J. Adkins, L. Cuyugan, Z. Manojlovic, R. F. Halperin, A. Helland, S. Nasser, C. Legendre, L. H. Hurley, K. Sivaprakasam, D. B. Johnson, H. Crandall, K. J. Busam, V. Zismann, V. Deluca, J. Lee, A. Sekulic, C. E. Ariyan, J. Sosman, J. Trent, Integrated genomic analyses reveal frequent TERT aberrations in acral mela…
	4	W. Hugo, J. M. Zaretsky, L. Sun, C. Song, B. H. Moreno, S. Hu-Lieskovan, B. Berent-Maoz, J. Pang, B. Chmielowski, G. Cherry, E. Seja, S. Lomeli, X. Kong, M. C. Kelley, J. A. Sosman, D. B. Johnson, A. Ribas, R. S. Lo, Genomic and Transcriptomic Features of Response to Anti-PD-1 Therapy in Metastatic Melanoma. Cell 165, 35-44 (2016).
	5	M. F. Berger, E. Hodis, T. P. Heffernan, Y. L. Deribe, M. S. Lawrence, A. Protopopov, E. Ivanova, I. R. Watson, E. Nickerson, P. Ghosh, H. Zhang, R. Zeid, X. Ren, K. Cibulskis, A. Y. Sivachenko, N. Wagle, A. Sucker, C. Sougnez, R. Onofrio, L. Ambrogio, D. Auclair, T. Fennell, S. L. Carter, Y. Drier, P. Stojanov, M. A. Singer, D. Voet, R. Jing, G. Saksena, J. Barretina, A. H. Ramos, T. J. Pugh, N.…
	6	A. Snyder, V. Makarov, T. Merghoub, J. Yuan, J. M. Zaretsky, A. Desrichard, L. A. Walsh, M. A. Postow, P. Wong, T. S. Ho, T. J. Hollmann, C. Bruggeman, K. Kannan, Y. Li, C. Elipenahli, C. Liu, C. T. Harbison, L. Wang, A. Ribas, J. D. Wolchok, T. A. Chan, Genetic basis for clinical response to CTLA-4 blockade in melanoma. N Engl J Med 371, 2189-2199 (2014).
	7	E. M. Van Allen, D. Miao, B. Schilling, S. A. Shukla, C. Blank, L. Zimmer, A. Sucker, U. Hillen, M. H. G. Foppen, S. M. Goldinger, J. Utikal, J. C. Hassel, B. Weide, K. C. Kaehler, C. Loquai, P. Mohr, R. Gutzmer, R. Dummer, S. Gabriel, C. J. Wu, D. Schadendorf, L. A. Garraway, Genomic correlates of response to CTLA-4 blockade in metastatic melanoma. Science 350, 207-211 (2015).
	8	F. Catalanotti, D. T. Cheng, A. N. Shoushtari, D. B. Johnson, K. S. Panageas, P. Momtaz, C. Higham, H. H. Won, J. J. Harding, T. Merghoub, N. Rosen, J. A. Sosman, M. F. Berger, P. B. Chapman, D. B. Solit, PTEN Loss-of-Function Alterations Are Associated With Intrinsic Resistance to BRAF Inhibitors in Metastatic Melanoma. JCO Precis Oncol 1, (2017).
	9	E. Hodis, I. R. Watson, G. V. Kryukov, S. T. Arold, M. Imielinski, J. P. Theurillat, E. Nickerson, D. Auclair, L. Li, C. Place, D. Dicara, A. H. Ramos, M. S. Lawrence, K. Cibulskis, A. Sivachenko, D. Voet, G. Saksena, N. Stransky, R. C. Onofrio, W. Winckler, K. Ardlie, N. Wagle, J. Wargo, K. Chong, D. L. Morton, K. Stemke-Hale, G. Chen, M. Noble, M. Meyerson, J. E. Ladbury, M. A. Davies, J. E. Ge…
	10	Cancer Genome Atlas Network, Genomic Classification of Cutaneous Melanoma. Cell 161, 1681-1696 (2015).
	11	M. Krauthammer, Y. Kong, B. H. Ha, P. Evans, A. Bacchiocchi, J. P. McCusker, E. Cheng, M. J. Davis, G. Goh, M. Choi, S. Ariyan, D. Narayan, K. Dutton-Regester, A. Capatana, E. C. Holman, M. Bosenberg, M. Sznol, H. M. Kluger, D. E. Brash, D. F. Stern, M. A. Materin, R. S. Lo, S. Mane, S. Ma, K. K. Kidd, N. K. Hayward, R. P. Lifton, J. Schlessinger, T. J. Boggon, R. Halaban, Exome sequencing identi…
	12	E. M. Van Allen, N. Wagle, A. Sucker, D. J. Treacy, C. M. Johannessen, E. M. Goetz, C. S. Place, A. Taylor-Weiner, S. Whittaker, G. V. Kryukov, E. Hodis, M. Rosenberg, A. McKenna, K. Cibulskis, D. Farlow, L. Zimmer, U. Hillen, R. Gutzmer, S. M. Goldinger, S. Ugurel, H. J. Gogas, F. Egberts, C. Berking, U. Trefzer, C. Loquai, B. Weide, J. C. Hassel, S. B. Gabriel, S. L. Carter, G. Getz, L. A. Garr…
	13	A. H. Shain, M. Garrido, T. Botton, E. Talevich, I. Yeh, J. Z. Sanborn, J. Chung, N. J. Wang, H. Kakavand, G. J. Mann, J. F. Thompson, T. Wiesner, R. Roy, A. B. Olshen, A. Gagnon, J. W. Gray, N. Huh, J. S. Hur, K. J. Busam, R. A. Scolyer, R. J. Cho, R. Murali, B. C. Bastian, Exome sequencing of desmoplastic melanoma identifies recurrent NFKBIE promoter mutations and diverse activating mutations i…
	14	X. Bonilla, L. Parmentier, B. King, F. Bezrukov, G. Kaya, V. Zoete, V. B. Seplyarskiy, H. J. Sharpe, T. McKee, A. Letourneau, P. G. Ribaux, K. Popadin, N. Basset-Seguin, R. Ben Chaabene, F. A. Santoni, M. A. Andrianova, M. Guipponi, M. Garieri, C. Verdan, K. Grosdemange, O. Sumara, M. Eilers, I. Aifantis, O. Michielin, F. J. de Sauvage, S. E. Antonarakis, S. I. Nikolaev, Genomic analysis identifi…
	15	Y. Y. Li, G. J. Hanna, A. C. Laga, R. I. Haddad, J. H. Lorch, P. S. Hammerman, Genomic analysis of metastatic cutaneous squamous cell carcinoma. Clin Cancer Res 21, 1447-1456 (2015).
	16	C. R. Pickering, J. H. Zhou, J. J. Lee, J. A. Drummond, S. A. Peng, R. E. Saade, K. Y. Tsai, J. L. Curry, M. T. Tetzlaff, S. Y. Lai, J. Yu, D. M. Muzny, H. Doddapaneni, E. Shinbrot, K. R. Covington, J. Zhang, S. Seth, C. Caulin, G. L. Clayman, A. K. El-Naggar, R. A. Gibbs, R. S. Weber, J. N. Myers, D. A. Wheeler, M. J. Frederick, Mutational landscape of aggressive cutaneous squamous cell carcinom…
