# Supplementary material for: Ultrasensitive profiling of UV-induced mutations identifies thousands of subclinical facial tumors in tuberous sclerosis complex
Source: J Clin Invest. 2022 May 16;132(10):e155858. doi: 10.1172/JCI155858 (PMC9106361; doi:10.1172/JCI155858)
Supplement: Supplemental table 2 [file jci-132-155858-s185.xlsx]

## Sheet: Supplemental Table 2.1.
	Supplemental Table 2. List of all TSC2-MHPA findings along with functional annotation.
	Supplemental Table 2.1. List of TSC2-MHPA findings in FAF and nipple AF.
	sample id	tissue	hg19 coordinates	reference base(s)	mutant base(s)	mutation	mutation category	mutation type	HGVS name c.	HGVS name p.	all reads hybrid capture MPS	mutant reads hybrid capture MPS	VAF hybrid capture MPS	all reads amplicon MPS	mutant reads amplicon MPS	VAF amplicon MPS	all reads MHPA	mutant reads MHPA	VAF MHPA	matched blood - all reads hybrid capture MPS	matched blood -mut reads hybrid capture MPS	matched blood -VAF hybrid capture MPS	matched blood -all reads amplicon MPS	matched blood -mut reads amplicon MPS	matched blood -VAF amplicon MPS	matched blood - all reads MHPA	matched blood - mut reads MHPA	matched blood - VAF MHPA	matched NS - all reads CCGD	matched NS -mut reads CCGD	matched NS -VAF CCGD	matched NS -all reads ampMPS	matched NS -mut reads ampMPS	matched NS -VAF ampMPS	matched NS - all reads MHPA	matched NS - mut reads MHPA	matched NS - VAF MHPA	somatic/germline	newly identified by MHPA?	LOVD3	ClinVar (pathogenicity assessment)	Varsome (ACMG assessment)	GnomAD (Total) - SNVs/indels*	GnomAD (Total) - DNVs*	functional significance - consensus	comments
	P1_FAF1	FAF	16:2120572	G	A	G>A	SNV	missense	c.1832G>A	p.Arg611Gln	1114	15	0.013465	NA	NA	NA	19583	175	0.00893632	NA	NA	NA	NA	NA	NA	9454	208	0.0220013	NA	NA	NA	NA	NA	NA	NA	NA	NA	germline	no	pathogenic	pathogenic	pathogenic	0	NA	pathogenic
	P1_FAF1	FAF	16:2136296-2136297	CC	TT	CC>TT	DNV	missense	c.4765_4766delinsTT	p.Pro1589Leu	1073	0	0	NA	NA	NA	22952	10	0.000435692	NA	NA	NA	NA	NA	NA	1073	0	0	NA	NA	NA	NA	NA	NA	NA	NA	NA	somatic	yes	NA	NA	likely pathogenic	0	4.002e-06	likely pathogenic
	P1_FAF2	FAF	16:2120572	G	A	G>A	SNV	missense	c.1832G>A	p.Arg611Gln	985	36	0.0365482	NA	NA	NA	14636	617	0.0421563	NA	NA	NA	NA	NA	NA	9454	208	0.0220013	NA	NA	NA	NA	NA	NA	NA	NA	NA	germline	no	pathogenic	pathogenic	pathogenic	0	NA	pathogenic
	P1_FAF2	FAF	16:2137939	A	T	A>T	SNV	nonsense	c.5065A>T	p.Lys1689*	940	23	0.0244681	NA	NA	NA	44560	1321	0.0296454	NA	NA	NA	NA	NA	NA	17933	0	0	NA	NA	NA	NA	NA	NA	NA	NA	NA	somatic	no	NA	NA	pathogenic	0	NA	pathogenic
	P2_FAF	FAF	16:2103398	C	T	C>T	SNV	missense	c.281C>T	p.Pro94Leu	NA	NA	NA	NA	NA	NA	23812	13	0.000545943	NA	NA	NA	NA	NA	NA	NA	NA	NA	NA	NA	NA	NA	NA	NA	35380	5	0.000141323	somatic	yes	uncertain significance	likely benign	uncertain significance	0	NA	uncertain significance
	P2_FAF	FAF	16:2107107	T	C	T>C	SNV	missense	c.776T>C	p.Leu259Pro	NA	NA	NA	NA	NA	NA	24090	34	0.00141137	NA	NA	NA	NA	NA	NA	NA	NA	NA	NA	NA	NA	NA	NA	NA	25941	0	0	somatic	yes	NA	NA	uncertain significance	0	NA	uncertain significance
	P2_FAF	FAF	16:2107115	A	G	A>G	SNV	missense	c.784A>G	p.Asn262Asp	NA	NA	NA	NA	NA	NA	24090	18	0.000747198	NA	NA	NA	NA	NA	NA	NA	NA	NA	NA	NA	NA	NA	NA	NA	25941	2	7.7098e-05	somatic	yes	NA	NA	uncertain significance	0	NA	uncertain significance
	P2_FAF	FAF	16:2107118	C	T	C>T	SNV	missense	c.787C>T	p.Leu263Phe	NA	NA	NA	NA	NA	NA	24090	26	0.00107929	NA	NA	NA	NA	NA	NA	NA	NA	NA	NA	NA	NA	NA	NA	NA	25941	1	3.8549e-05	somatic	yes	NA	NA	uncertain significance	0	NA	uncertain significance
	P2_FAF	FAF	16:2107135	G	-	del1bp	indel	frameshift	c.804del	p.Gly269Alafs*24	NA	NA	NA	NA	NA	NA	24091	4	0.000166037	NA	NA	NA	NA	NA	NA	NA	NA	NA	NA	NA	NA	NA	NA	NA	25940	0	0	somatic	yes	NA	NA	pathogenic	0	NA	pathogenic
	P2_FAF	FAF	16:2107137	G	A	G>A	SNV	missense	c.806G>A	p.Gly269Asp	NA	NA	NA	NA	NA	NA	24077	14	0.000581468	NA	NA	NA	NA	NA	NA	NA	NA	NA	NA	NA	NA	NA	NA	NA	25940	0	0	somatic	yes	NA	NA	uncertain significance	0	NA	uncertain significance
	P2_FAF	FAF	16:2107165	C	T	C>T	SNV	silent	c.834C>T	p.(=)	NA	NA	NA	NA	NA	NA	24092	18	0.000747136	NA	NA	NA	NA	NA	NA	NA	NA	NA	NA	NA	NA	NA	NA	NA	25940	0	0	somatic	yes	NA	likely benign	likely benign	0	NA	likely benign
	P2_FAF	FAF	16:2110683-2110684	CC	TT	CC>TT	DNV	missense	c.988_989delinsTT	p.Pro330Leu	NA	NA	NA	NA	NA	NA	16041	8	0.000498722	NA	NA	NA	NA	NA	NA	NA	NA	NA	NA	NA	NA	NA	NA	NA	18945	0	0	somatic	yes	NA	NA	uncertain significance	0	4.377e-05	uncertain significance
	P2_FAF	FAF	16:2111982	G	T	G>T	SNV	silent	c.1230G>T	p.(=)	NA	NA	NA	NA	NA	NA	7250	6	0.000827586	NA	NA	NA	NA	NA	NA	NA	NA	NA	NA	NA	NA	NA	NA	NA	11664	0	0	somatic	yes	NA	NA	likely benign	0	NA	likely benign
	P2_FAF	FAF	16:2120560	C	T	C>T	SNV	missense	c.1820C>T	p.Ala607Val	NA	NA	NA	NA	NA	NA	7521	4	0.000531844	NA	NA	NA	NA	NA	NA	NA	NA	NA	NA	NA	NA	NA	NA	NA	15332	0	0	somatic	yes	benign	NA	likely benign	4.259e-05	NA	likely benign
	P2_FAF	FAF	16:2120562	A	G	A>G	SNV	missense	c.1822A>G	p.Ser608Gly	NA	NA	NA	NA	NA	NA	7521	8	0.00106369	NA	NA	NA	NA	NA	NA	NA	NA	NA	NA	NA	NA	NA	NA	NA	15332	0	0	somatic	yes	NA	NA	uncertain significance	0	NA	uncertain significance
	P2_FAF	FAF	16:2121869	C	T	C>T	SNV	silent	c.2031C>T	p.(=)	NA	NA	NA	NA	NA	NA	36518	24	0.00065721	NA	NA	NA	NA	NA	NA	NA	NA	NA	NA	NA	NA	NA	NA	NA	42026	0	0	somatic	yes	benign	benign	benign	0.002675	NA	likely benign
	P2_FAF	FAF	16:2121898	C	T	C>T	SNV	missense	c.2060C>T	p.Ser687Phe	NA	NA	NA	NA	NA	NA	36518	62	0.00169779	NA	NA	NA	NA	NA	NA	NA	NA	NA	NA	NA	NA	NA	NA	NA	42026	0	0	somatic	yes	NA	uncertain significance	uncertain significance	0	NA	uncertain significance
	P2_FAF	FAF	16:2129375	C	-	del1bp	indel	frameshift	c.3232del	p.Arg1078Glyfs*4	NA	NA	NA	NA	NA	NA	27629	8	0.000289551	NA	NA	NA	NA	NA	NA	NA	NA	NA	NA	NA	NA	NA	NA	NA	38159	0	0	somatic	yes	NA	NA	pathogenic	0	NA	pathogenic
	P2_FAF	FAF	16:2130353-2130354	GG	AA	GG>AA	DNV	missense	c.3585_3586delinsAA	p.Glu1196Lys	NA	NA	NA	NA	NA	NA	29297	6	0.000204799	NA	NA	NA	NA	NA	NA	NA	NA	NA	NA	NA	NA	NA	NA	NA	32258	0	0	somatic	yes	NA	NA	uncertain significance	0	0	uncertain significance
	P2_FAF	FAF	16:2134428-2134429	GG	AA	GG>AA	DNV	missense	c.4205_4206delinsAA	p.Gly1402Glu	NA	NA	NA	NA	NA	NA	40805	6	0.000147041	NA	NA	NA	NA	NA	NA	NA	NA	NA	NA	NA	NA	NA	NA	NA	54570	0	0	somatic	yes	NA	NA	uncertain significance	0	0	uncertain significance
	P2_FAF	FAF	16:2134988-2134995	TGGCGACG	-	del8bp	indel	frameshift	c.4530_4537del	p.Phe1510Leufs*11	NA	NA	NA	NA	NA	NA	15366	1015	0.0660549	NA	NA	NA	16454	0	0	NA	NA	NA	NA	NA	NA	42076	153	0.00363628	23673	174	0.00735015	germline	no	pathogenic	NA	pathogenic	0	NA	pathogenic
	P2_FAF	FAF	16:2136799	G	T	G>T	SNV	missense	c.4916G>T	p.Arg1639Leu	NA	NA	NA	NA	NA	NA	6432	8	0.00124378	NA	NA	NA	NA	NA	NA	NA	NA	NA	NA	NA	NA	NA	NA	NA	13036	0	0	somatic	yes	uncertain significance	not provided	likely pathogenic	0	NA	likely pathogenic
	P3_FAF	FAF	16:2136206-2136219	CTCGCCATCCTGTC	-	del14bp	indel	frameshift	c.4676_4689del	p.Leu1559Glnfs*2	NA	NA	NA	NA	NA	NA	63754	5112	0.0801832	NA	NA	NA	NA	NA	NA	20173	0	0	NA	NA	NA	NA	NA	NA	NA	NA	NA	somatic	yes	NA	NA	pathogenic	0	NA	pathogenic
	P3_FAF	FAF	16:2136798	C	T	C>T	SNV	missense	c.4915C>T	p.Arg1639Cys	NA	NA	NA	NA	NA	NA	27864	16	0.000574218	NA	NA	NA	NA	NA	NA	12268	1	8.15129e-05	NA	NA	NA	NA	NA	NA	NA	NA	NA	somatic	yes	NA	uncertain significance	uncertain significance	0	NA	uncertain significance
	P3_FAF	FAF	16:2136843-2136844	GG	AA	GG>AA	DNV	missense	c.4960_4961delinsAA	p.Gly1654Asn	NA	NA	NA	NA	NA	NA	35117	6	0.000170857	NA	NA	NA	NA	NA	NA	12268	0	0	NA	NA	NA	NA	NA	NA	NA	NA	NA	somatic	yes	NA	NA	likely pathogenic	0	0	likely pathogenic
	P3_FAF	FAF	16:2138295	G	A	G>A	SNV	missense	c.5228G>A	p.Arg1743Gln	NA	NA	NA	87413	11514	0.13172	82269	8634	0.104948	686	9	0.0131195	4809	69	0.0143481	27197	265	0.00974372	NA	NA	NA	NA	NA	NA	NA	NA	NA	germline	no	pathogenic	pathogenic	pathogenic	0	NA	pathogenic
	P4_FAF1	FAF	16:2112029-2112030	GG	AA	GG>AA	DNV	intronic	c.1257+20_1257+21delinsAA	NA	460	0	0	NA	NA	NA	17500	70	0.004	NA	NA	NA	NA	NA	NA	11068	0	0	NA	NA	NA	NA	NA	NA	10353	0	0	somatic	yes	NA	NA	uncertain significance	0	4.003e-06	likely pathogenic	c.1257+21G>A pathogenic in LOVD
	P4_FAF1	FAF	16:2138141	G	-	del1bp	indel	splice	c.5160+1del	NA	411	1	0.00243309	NA	NA	NA	46899	191	0.00407258	NA	NA	NA	NA	NA	NA	16971	0	0	NA	NA	NA	NA	NA	NA	33417	0	0	somatic	yes	NA	NA	pathogenic	0	NA	pathogenic
	P4_FAF1	FAF	16:2138286	G	A	G>A	SNV	nonsense	c.5219G>A	p.Trp1740*	419	0	0	NA	NA	NA	54519	37	0.000678662	NA	NA	NA	NA	NA	NA	19217	0	0	NA	NA	NA	NA	NA	NA	28336	0	0	somatic	yes	pathogenic	pathogenic	pathogenic	0	NA	pathogenic
	P4_FAF2	FAF	16:2108767	C	-	del1bp	indel	frameshift	c.871del	p.Leu291Cysfs*2	385	0	0	NA	NA	NA	20098	4	0.000199025	NA	NA	NA	NA	NA	NA	10461	0	0	NA	NA	NA	NA	NA	NA	11960	0	0	somatic	yes	pathogenic	NA	pathogenic	0	NA	pathogenic
	P4_FAF2	FAF	16:2113001	A	-	del1bp	indel	frameshift	c.1391del	p.Lys464Argfs*21	260	0	0	NA	NA	NA	23968	6	0.000250334	NA	NA	NA	NA	NA	NA	12427	0	0	NA	NA	NA	NA	NA	NA	26145	0	0	somatic	yes	pathogenic	NA	pathogenic	0	NA	pathogenic
	P4_FAF2	FAF	16:2122241-2122242	GG	AA	GG>AA	DNV	splice	c.2098-1_2098delinsAA	NA	351	1	0.002849	NA	NA	NA	31078	119	0.00382908	NA	NA	NA	NA	NA	NA	18929	0	0	NA	NA	NA	NA	NA	NA	18445	0	0	somatic	yes	pathogenic	NA	pathogenic	0	0	pathogenic
	P4_FAF2	FAF	16:2124269	G	T	G>T	SNV	missense	c.2424G>T	p.Leu808Phe	329	2	0.00607903	NA	NA	NA	30089	37	0.00122969	NA	NA	NA	NA	NA	NA	15466	0	0	NA	NA	NA	NA	NA	NA	37232	4	0.000107434	somatic	yes	NA	uncertain significance	likely pathogenic	0	NA	likely pathogenic
	P4_FAF2	FAF	16:2136266-2136267	GG	AA	GG>AA	DNV	missense	c.4735_4736delinsAA	p.Gly1579Asn	343	6	0.0174927	128092	457	0.00356775	20121	88	0.00437354	NA	NA	NA	91959	0	0	11137	0	0	NA	NA	NA	77882	0	0	27036	0	0	somatic	no	pathogenic	NA	likely pathogenic	0	0	pathogenic
	P5_FAF1	FAF	16:2111962	C	T	C>T	SNV	nonsense	c.1210C>T	p.Gln404*	398	4	0.0100503	NA	NA	NA	18334	114	0.00621796	NA	NA	NA	NA	NA	NA	15544	0	0	NA	NA	NA	NA	NA	NA	16955	0	0	somatic	no	pathogenic	not provided	pathogenic	0	NA	pathogenic
	P5_FAF1	FAF	16:2124252	C	T	C>T	SNV	nonsense	c.2407C>T	p.Gln803*	383	15	0.0391645	15164	435	0.0286864	45645	1348	0.0295323	NA	NA	NA	14055	365	0.0259694	46639	976	0.0209267	NA	NA	NA	19077	586	0.0307176	37826	929	0.0245598	germline	no	pathogenic	pathogenic	pathogenic	0	NA	pathogenic
	P5_FAF2	FAF	16:2110811-2110812	CC	TT	CC>TT	DNV	nonsense	c.1116_1117delinsTT	p.Gln373*	NA	NA	NA	NA	NA	NA	24456	21	0.000858685	NA	NA	NA	NA	NA	NA	28745	0	0	NA	NA	NA	NA	NA	NA	29264	0	0	somatic	yes	pathogenic	NA	pathogenic	0	0	pathogenic
	P5_FAF2	FAF	16:2124252	C	T	C>T	SNV	nonsense	c.2407C>T	p.Gln803*	NA	NA	NA	10678	291	0.0272523	35990	634	0.017616	NA	NA	NA	14055	365	0.0259694	46639	976	0.0209267	NA	NA	NA	19077	586	0.0307176	37826	929	0.0245598	germline	no	pathogenic	pathogenic	pathogenic	0	NA	pathogenic
	P5_FAF2	FAF	16:2129160	C	T	C>T	SNV	nonsense	c.3094C>T	p.Arg1032*	NA	NA	NA	NA	NA	NA	20438	16	0.000782855	NA	NA	NA	NA	NA	NA	24972	0	0	NA	NA	NA	NA	NA	NA	20115	0	0	somatic	yes	pathogenic	pathogenic	pathogenic	0	NA	pathogenic
	P5_FAF2	FAF	16:2131666	C	T	C>T	SNV	silent	c.3681C>T	p.(=)	NA	NA	NA	NA	NA	NA	23759	18	0.000757608	NA	NA	NA	NA	NA	NA	28411	0	0	NA	NA	NA	NA	NA	NA	24904	0	0	somatic	yes	NA	likely benign	benign	0	NA	likely benign
	P5_FAF2	FAF	16:2135267-2135269	CAG	-	del3bp	indel	inframe	c.4606_4608del	p.Gln1536del	NA	NA	NA	NA	NA	NA	18717	12	0.000641128	NA	NA	NA	NA	NA	NA	23907	0	0	NA	NA	NA	NA	NA	NA	15997	0	0	somatic	yes	NA	NA	likely pathogenic	0	NA	likely pathogenic
	P5_FAF2	FAF	16:2136314-2136315	GG	AA	GG>AA	DNV	missense	c.4783_4784delinsAA	p.Gly1595Lys	NA	NA	NA	NA	NA	NA	14711	4	0.000271905	NA	NA	NA	NA	NA	NA	21011	0	0	NA	NA	NA	NA	NA	NA	21011	0	0	somatic	yes	NA	NA	likely pathogenic	0	0	likely pathogenic
	P5_FAF2	FAF	16:2138297	C	T	C>T	SNV	missense	c.5230C>T	p.Leu1744Phe	NA	NA	NA	NA	NA	NA	39284	39	0.000992771	NA	NA	NA	NA	NA	NA	36881	0	0	NA	NA	NA	NA	NA	NA	49129	0	0	somatic	yes	uncertain significance	uncertain significance	likely pathogenic	0	NA	likely pathogenic
	P5_FAF3	FAF	16:2121573	G	A	G>A	SNV	silent	c.1902G>A	p.(=)	401	0	0	NA	NA	NA	19389	20	0.00103151	NA	NA	NA	NA	NA	NA	24411	0	0	NA	NA	NA	NA	NA	NA	16731	0	0	somatic	yes	NA	NA	likely benign	0	NA	likely benign
	P5_FAF3	FAF	16:2124252	C	T	C>T	SNV	nonsense	c.2407C>T	p.Gln803*	419	11	0.026253	6145	292	0.0475183	36200	470	0.0129834	NA	NA	NA	14055	365	0.0259694	46639	976	0.0209267	NA	NA	NA	19077	586	0.0307176	37826	929	0.0245598	germline	no	pathogenic	pathogenic	pathogenic	0	NA	pathogenic
	P5_FAF3	FAF	16:2130388	G	-	del1bp	indel	intronic	c.3610+10delG	NA	431	0	0	NA	NA	NA	30264	4	0.00013217	NA	NA	NA	NA	NA	NA	47145	0	0	NA	NA	NA	NA	NA	NA	40601	0	0	somatic	yes	NA	NA	uncertain significance	3.969e-05	NA	uncertain significance
	P5_FAF3	FAF	16:2134423-2134424	CC	TT	CC>TT	DNV	missense	c.4200_4201delinsTT	p.Pro1401Ser	385	0	0	NA	NA	NA	53716	12	0.000223397	NA	NA	NA	NA	NA	NA	78143	0	0	NA	NA	NA	NA	NA	NA	53107	0	0	somatic	yes	NA	NA	uncertain significance	0	1.086e-05	uncertain significance
	P6_FAF1	FAF	16:2103375-2103376	GG	AT	GG>AT	DNV	missense	c.258_259delinsAT	p.Asp87Tyr	NA	NA	NA	NA	NA	NA	25429	104	0.00408982	NA	NA	NA	NA	NA	NA	27002	0	0	NA	NA	NA	NA	NA	NA	NA	NA	NA	somatic	yes	NA	NA	uncertain significance	0	0	uncertain significance
	P6_FAF1	FAF	16:2122880	C	T	C>T	SNV	nonsense	c.2251C>T	p.Arg751*	NA	NA	NA	NA	NA	NA	13965	142	0.0101683	NA	NA	NA	NA	NA	NA	10839	0	0	NA	NA	NA	NA	NA	NA	NA	NA	NA	somatic	yes	pathogenic	pathogenic	pathogenic	0	NA	pathogenic
	P6_FAF1	FAF	16:2131627	C	G	C>G	SNV	missense	c.3642C>G	p.Asn1214Lys	NA	NA	NA	NA	NA	NA	19687	22	0.00111749	NA	NA	NA	NA	NA	NA	19368	0	0	NA	NA	NA	NA	NA	NA	NA	NA	NA	somatic	yes	NA	NA	uncertain significance	0	NA	uncertain significance
	P6_FAF1	FAF	16:2134461-2134462	-	GTTAAGG	ins7bp	indel	frameshift	c.4240_4241ins	p.Val1414Glyfs*2	NA	NA	NA	58136	1103	0.0189728	47056	651	0.0138346	1240	31	0.025	52073	1106	0.0212394	42930	651	0.0151642	NA	NA	NA	40210	296	0.00736135	NA	NA	NA	germline	no	pathogenic	NA	pathogenic	0	NA	pathogenic
	P6_FAF1	FAF	16:2134612	C	T	C>T	SNV	silent	c.4389C>T	p.(=)	NA	NA	NA	NA	NA	NA	15713	11	0.000700057	NA	NA	NA	NA	NA	NA	9266	0	0	NA	NA	NA	NA	NA	NA	NA	NA	NA	somatic	yes	NA	likely benign	likely benign	0	NA	likely benign
	P6_FAF1	FAF	16:2138294-2138311	CGGCTCCGCCACATCAAG	-	del18bp	indel	inframe	c.5238_5255del	p.His1746_Arg1751del	NA	NA	NA	NA	NA	NA	37577	4	0.000106448	NA	NA	NA	NA	NA	NA	18953	0	0	NA	NA	NA	NA	NA	NA	NA	NA	NA	somatic	yes	pathogenic	NA	pathogenic	0	NA	pathogenic
	P6_FAF2	FAF	16:2106771	G	T	G>T	SNV	splice	c.774+1G>T	NA	NA	NA	NA	NA	NA	NA	22681	423	0.01865	NA	NA	NA	NA	NA	NA	21184	0	0	NA	NA	NA	NA	NA	NA	NA	NA	NA	somatic	yes	pathogenic	NA	pathogenic	0	NA	pathogenic
	P6_FAF2	FAF	16:2106755	C	A	C>A	SNV	nonsense	c.759C>A	p.Cys253*	NA	NA	NA	NA	NA	NA	22681	12	0.000529077	NA	NA	NA	NA	NA	NA	21184	0	0	NA	NA	NA	NA	NA	NA	NA	NA	NA	somatic	yes	pathogenic	NA	pathogneic	0	NA	pathogenic
	P6_FAF2	FAF	16:2112997	C	A	C>A	SNV	silent	c.1386C>A	p.(=)	NA	NA	NA	NA	NA	NA	23212	12	0.000516974	NA	NA	NA	NA	NA	NA	22870	0	0	NA	NA	NA	NA	NA	NA	NA	NA	NA	somatic	yes	NA	NA	likely benign	0	NA	likely benign
	P6_FAF2	FAF	16:2114341-2114342	CC	TT	CC>TT	DNV	nonsense	c.1512_1513delinsTT	p.Arg505*	NA	NA	NA	NA	NA	NA	14680	6	0.000408719	NA	NA	NA	NA	NA	NA	9015	0	0	NA	NA	NA	NA	NA	NA	NA	NA	NA	somatic	yes	NA	NA	pathogenic	0	0	pathogenic
	P6_FAF2	FAF	16:2122854	C	G	C>G	SNV	nonsense	c.2225C>G	p.Ser742*	NA	NA	NA	NA	NA	NA	15231	14	0.000919178	NA	NA	NA	NA	NA	NA	10839	0	0	NA	NA	NA	NA	NA	NA	NA	NA	NA	somatic	yes	pathogenic	NA	pathogenic	0	NA	pathogenic
	P6_FAF2	FAF	16:2134461-2134462	-	GTTAAGG	ins7bp	indel	frameshift	c.4240_4241ins	p.Val1414Glyfs*2	NA	NA	NA	48459	2965	0.0611857	44980	3676	0.0817252	1240	31	0.025	52073	1106	0.0212394	42930	651	0.0151642	NA	NA	NA	40210	296	0.00736135	NA	NA	NA	germline	no	pathogenic	NA	pathogenic	0	NA	pathogenic
	P7_FAF	FAF	16:2124201-2124207	CGCGAGAT	-, insGT	delins	indel	frameshift	c.2356_2364delinsGT	p.Arg786Valfs*41	NA	NA	NA	109567	7000	0.0638878	35092	5116	0.145788	7850	202	0.0257325	100555	3009	0.0299239	NA	NA	NA	NA	NA	NA	43156	2222	0.0514876	13677	1365	0.0998026	germline	no	pathogenic	NA	pathogenic	0	NA	pathogenic
	P8_FAF1	FAF	16:2112548-2112549	GG	AA	GG>AA	DNV	missense	c.1308_1309delinsAA	p.Ala437Ser	406	0	0	NA	NA	NA	20831	26	0.00124814	NA	NA	NA	NA	NA	NA	17931	0	0	NA	NA	NA	NA	NA	NA	NA	NA	NA	somatic	yes	NA	NA	uncertain significance	0	0	uncertain significance
	P8_FAF1	FAF	16:2126143-2126144	GG	AA	GG>AA	DNV	missense	c.2714_2715delinsAA	p.Arg905Gln	522	0	0	NA	NA	NA	21377	6	0.000280675	NA	NA	NA	NA	NA	NA	17099	0	0	NA	NA	NA	NA	NA	NA	NA	NA	NA	somatic	yes	NA	NA	pathogenic	0	0	pathogenic
	P8_FAF1	FAF	16:2129135-2129136	GG	AA	GG>AA	DNV	missense	c.3069_3070delinsAA	p.Glu1024Lys	549	0	0	NA	NA	NA	18656	12	0.000643225	NA	NA	NA	NA	NA	NA	13468	0	0	NA	NA	NA	NA	NA	NA	NA	NA	NA	somatic	yes	NA	NA	uncertain significance	0	0	uncertain significance
	P8_FAF1	FAF	16:2134406	C	T	C>T	SNV	nonsense	c.4183C>T	p.Gln1395*	441	3	0.00680272	21051	324	0.0153912	37133	453	0.0121994	NA	NA	NA	14306	297	0.0207605	29432	439	0.0149157	NA	NA	NA	24804	8	0.000322529	NA	NA	NA	germline	no	pathogenic	pathogenic	pathogenic	0	NA	pathogenic
	P8_FAF1	FAF	16:2135320-2135321	CC	TT	CC>TT	DNV	nonsense	c.4659_4660delinsTT	p.Gln1554*	387	0	0	NA	NA	NA	16372	6	0.000366479	NA	NA	NA	NA	NA	NA	8678	0	0	NA	NA	NA	NA	NA	NA	NA	NA	NA	somatic	yes	NA	NA	pathogenic	0	0	pathogenic
	P8_FAF1	FAF	16:2138294	C	T	C>T	SNV	missense	c.5227C>T	p.Arg1743Trp	471	1	0.00212314	NA	NA	NA	35962	33	0.000917635	NA	NA	NA	NA	NA	NA	17401	0	0	NA	NA	NA	NA	NA	NA	NA	NA	NA	somatic	yes	pathogenic	pathogenic	pathogenic	0	NA	pathogenic
	P8_FAF2	FAF	16:2112022	C	T	C>T	SNV	intronic	c.1257+13C>T	NA	593	2	0.00337268	NA	NA	NA	18895	56	0.00296375	NA	NA	NA	NA	NA	NA	10387	0	0	NA	NA	NA	NA	NA	NA	NA	NA	NA	somatic	yes	NA	NA	uncertain significance	0	NA	uncertain significance
	P8_FAF2	FAF	16:2120571	C	T	C>T	SNV	missense	c.1831C>T	p.Arg611Trp	618	0	0	NA	NA	NA	16524	38	0.00229969	NA	NA	NA	NA	NA	NA	8572	1	0.000116659	NA	NA	NA	NA	NA	NA	NA	NA	NA	somatic	yes	pathogenic	pathogenic	pathogenic	0	NA	pathogenic
	P8_FAF2	FAF	16:2121872	C	T	C>T	SNV	silent	c.2034C>T	p.(=)	461	0	0	NA	NA	NA	58341	103	0.00176548	NA	NA	NA	NA	NA	NA	33345	0	0	NA	NA	NA	NA	NA	NA	NA	NA	NA	somatic	yes	NA	benign/likely benign	benign	5.323e-05	NA	likely benign
	P8_FAF2	FAF	16:2126141-2126142	CC	TT	CC>TT	DNV	missense	c.2712_2713delinsTT	p.Arg905Trp	559	0	0	NA	NA	NA	28394	28	0.000986124	NA	NA	NA	NA	NA	NA	17099	0	0	NA	NA	NA	NA	NA	NA	NA	NA	NA	somatic	yes	NA	NA	pathogenic	0	0	pathogenic
	P8_FAF2	FAF	16:2130190-2130191	CC	TT	CC>TT	DNV	missense	c.3422_3423delinsTT	p.Ala1141Val	502	0	0	NA	NA	NA	28696	6	0.000209088	NA	NA	NA	NA	NA	NA	16462	0	0	NA	NA	NA	NA	NA	NA	NA	NA	NA	somatic	yes	NA	NA	benign	0	0.00192	likely benign
	P8_FAF2	FAF	16:2130342	C	T	C>T	SNV	nonsense	c.3574C>T	p.Gln1192*	551	1	0.00181488	NA	NA	NA	41843	88	0.0021031	NA	NA	NA	NA	NA	NA	23419	0	0	NA	NA	NA	NA	NA	NA	NA	NA	NA	somatic	yes	NA	not provided	pathogenic	0	NA	pathogenic
	P8_FAF2	FAF	16:2134406	C	T	C>T	SNV	nonsense	c.4183C>T	p.Gln1395*	515	19	0.0368932	28369	1043	0.0367655	71974	2049	0.0284686	NA	NA	NA	14306	297	0.0207605	29432	439	0.0149157	NA	NA	NA	24804	8	0.000322529	NA	NA	NA	germline	no	pathogenic	pathogenic	pathogenic	0	NA	pathogenic
	P8_FAF2	FAF	16:2134597-2134598	CC	TT	CC>TT	DNV	nonsense	c.4374_4375delinsTT	p.Arg1459*	526	0	0	NA	NA	NA	22831	4	0.0001752	NA	NA	NA	NA	NA	NA	8163	0	0	NA	NA	NA	NA	NA	NA	NA	NA	NA	somatic	yes	NA	NA	pathogenic	0	3.185e-05	pathogenic
	P8_FAF2	FAF	16:2137916	A	G	A>G	SNV	missense	c.5042A>G	p.Asn1681Ser	554	0	0	NA	NA	NA	48436	48	0.000990998	NA	NA	NA	NA	NA	NA	16250	0	0	NA	NA	NA	NA	NA	NA	NA	NA	NA	somatic	yes	NA	uncertain significance	likely pathogenic	0	NA	likely pathogenic
	P9_FAF	FAF	16:2103397-2103398	CC	TT	CC>TT	DNV	missense	c.280_281delinsTT	c.Pro94Leu	NA	NA	NA	NA	NA	NA	11971	4	0.000334141	NA	NA	NA	NA	NA	NA	12453	0	0	NA	NA	NA	NA	NA	NA	37459	0	0	somatic	yes	NA	NA	uncertain significance	0	0	uncertain significance
	P9_FAF	FAF	16:2105495	G	T	G>T	SNV	missense	c.574G>T	p.Asp192Tyr	NA	NA	NA	NA	NA	NA	7116	4	0.000562114	NA	NA	NA	NA	NA	NA	20068	0	0	NA	NA	NA	NA	NA	NA	17812	0	0	somatic	yes	NA	NA	uncertain significance	0	NA	uncertain significance
	P9_FAF	FAF	16:2110694	G	A	G>A	SNV	silent	c.999G>A	p.(=)	NA	NA	NA	NA	NA	NA	9787	6	0.000613058	NA	NA	NA	NA	NA	NA	9586	0	0	NA	NA	NA	NA	NA	NA	22818	1	4.38251e-05	somatic	yes	NA	likely benign	likely benign	0	NA	likely benign
	P9_FAF	FAF	16:2114338	G	A	G>A	SNV	silent	c.1509G>A	p.(=)	NA	NA	NA	NA	NA	NA	7379	4	0.000542079	NA	NA	NA	NA	NA	NA	15523	0	0	NA	NA	NA	NA	NA	NA	12955	1	7.71903e-05	somatic	yes	NA	likely benign	likely benign	0	NA	likely benign
	P9_FAF	FAF	16:2124407	C	A	C>A	SNV	intronic	c.2545+17C>A	NA	NA	NA	NA	NA	NA	NA	9710	6	0.00061792	NA	NA	NA	NA	NA	NA	26092	0	0	NA	NA	NA	NA	NA	NA	20738	0	0	somatic	yes	NA	NA	uncertain significance	4.09e-06	NA	uncertain significance
	P9_FAF	FAF	16:2131588	C	T	C>T	SNV	intronic	c.3611-8C>T	NA	NA	NA	NA	NA	NA	NA	10294	20	0.00194288	NA	NA	NA	NA	NA	NA	8282	0	0	NA	NA	NA	NA	NA	NA	25181	0	0	somatic	yes	NA	likely benign	likely benign	0	NA	likely benign
	P9_FAF	FAF	16:2131675	G	T	G>T	SNV	missense	c.3690G>T	p.Glu1230Asp	NA	NA	NA	NA	NA	NA	10304	8	0.000776398	NA	NA	NA	NA	NA	NA	8284	0	0	NA	NA	NA	NA	NA	NA	25189	0	0	somatic	yes	NA	NA	uncertain significance	0	NA	uncertain significance
	P9_FAF	FAF	16:2134460-2134461	GA	-	del2bp	indel	frameshift	c.4237_4238del	p.Glu1413Glyfs*2	NA	NA	NA	NA	NA	NA	23411	6	0.00025629	NA	NA	NA	NA	NA	NA	18106	0	0	NA	NA	NA	NA	NA	NA	65314	0	0	somatic	yes	NA	NA	pathogenic	0	NA	pathogenic
	P9_FAF	FAF	16:2134981	C	A	C>A	SNV	missense	c.4523C>A	p.Pro1508His	NA	NA	NA	NA	NA	NA	7935	4	0.000504096	NA	NA	NA	NA	NA	NA	6871	0	0	NA	NA	NA	NA	NA	NA	24608	0	0	somatic	yes	NA	NA	uncertain significance	0	NA	uncertain significance
	P9_FAF	FAF	16:2135340	G	A	G>A	SNV	intronic	c.4662+17G>A	NA	NA	NA	NA	NA	NA	NA	7696	6	0.000779626	NA	NA	NA	NA	NA	NA	15445	0	0	NA	NA	NA	NA	NA	NA	14975	0	0	somatic	yes	benign	likely benign	benign	4.017e-06	NA	likely benign
	P9_FAF	FAF	16:2136797	G	A	G>A	SNV	silent	c.4914G>A	p.(=)	NA	NA	NA	NA	NA	NA	6361	4	0.000628832	NA	NA	NA	NA	NA	NA	10428	0	0	NA	NA	NA	NA	NA	NA	10665	0	0	somatic	yes	NA	likely benign	likely benign	8.041e-06	NA	likely benign
	P10_FAF1	FAF	16:2103461-2103462	CC	TT	CC>TT	DNV	intronic	c.336+8_336+9delinsTT	NA	563	0	0	NA	NA	NA	26908	4	0.000148655	NA	NA	NA	NA	NA	NA	18376	0	0	NA	NA	NA	NA	NA	NA	NA	NA	NA	somatic	yes	NA	NA	uncertain significance	0	0	uncertain significance
	P10_FAF1	FAF	16:2108780	G	A	G>A	SNV	missense	c.881G>A	p.Gly294Glu	608	0	0	NA	NA	NA	18565	18	0.000969566	NA	NA	NA	NA	NA	NA	12398	0	0	NA	NA	NA	NA	NA	NA	NA	NA	NA	somatic	yes	pathogenic	not provided	likely pathogenic	0	NA	pathogenic
	P10_FAF1	FAF	16:2110755	C	T	C>T	SNV	nonsense	c.1060C>T	p.Gln354*	577	0	0	NA	NA	NA	25965	39	0.00150202	NA	NA	NA	NA	NA	NA	16154	0	0	NA	NA	NA	NA	NA	NA	NA	NA	NA	somatic	yes	pathogenic	pathogenic	pathogenic	0	NA	pathogenic
	P10_FAF1	FAF	16:2114341-2114342	CC	TT	CC>TT	DNV	nonsense	c.1512_1513delinsTT	p.Arg505*	596	1	0.00167785	NA	NA	NA	14761	18	0.00121943	NA	NA	NA	NA	NA	NA	12659	0	0	NA	NA	NA	NA	NA	NA	NA	NA	NA	somatic	yes	NA	NA	pathogenic	0	0	pathogenic
	P10_FAF1	FAF	16:2114342	C	T	C>T	SNV	nonsense	c.1513C>T	p.Arg505*	603	0	0	NA	NA	NA	14590	14	0.000959561	NA	NA	NA	NA	NA	NA	12545	0	0	NA	NA	NA	NA	NA	NA	NA	NA	NA	somatic	yes	pathogenic	pathogenic	pathogenic	0	NA	pathogenic
	P10_FAF1	FAF	16:2114451-2114452	CC	TT	CC>TT	DNV	intronic	c.1599+23_1599+24delinsTT	NA	602	0	0	NA	NA	NA	20500	14	0.000682927	NA	NA	NA	NA	NA	NA	12766	0	0	NA	NA	NA	NA	NA	NA	NA	NA	NA	somatic	yes	NA	NA	uncertain significance	0	1.066e-05	uncertain significance
	P10_FAF1	FAF	16:2120526-2120529	CTCC	-	del4bp	Indel	frameshift	c.1786_1789del	p.Leu596Thrfs*101	638	0	0	NA	NA	NA	14794	4	0.00027038	NA	NA	NA	NA	NA	NA	11595	0	0	NA	NA	NA	NA	NA	NA	NA	NA	NA	somatic	yes	NA	NA	pathogenic	0	NA	pathogenic
	P10_FAF1	FAF	16:2130165-2130166	GG	AA	GG>AA	DNV	splice	c.3398-1_3398delinsAA	NA	528	0	0	NA	NA	NA	26969	18	0.000667433	NA	NA	NA	NA	NA	NA	19454	0	0	NA	NA	NA	NA	NA	NA	NA	NA	NA	somatic	yes	NA	NA	pathogenic	0	0	pathogenic
	P10_FAF1	FAF	16:2130180	C	T	C>T	SNV	nonsense	c.3412C>T	p.Arg1138*	539	17	0.0315399	217359	2012	0.00925658	26969	291	0.0107902	NA	NA	NA	485470	808	0.00166437	19454	0	0	NA	NA	NA	20585	58	0.00281759	NA	NA	NA	germline	no	pathogenic	pathogenic	pathogenic	0	NA	pathogenic
	P10_FAF1	FAF	16:2136807-2136808	GG	AA	GG>AA	DNV	missense	c.4924_4925delinsAA	p.Gly1642Asp	582	1	0.00171821	NA	NA	NA	14501	10	0.000689608	NA	NA	NA	NA	NA	NA	7472	0	0	NA	NA	NA	NA	NA	NA	NA	NA	NA	somatic	yes	NA	NA	likely pathogenic	0	0	likely pathogenic
	P10_FAF2	FAF	16:2106756	G	T	G>T	SNV	nonsense	c.760G>T	p.Glu254*	1012	17	0.0167984	NA	NA	NA	21302	243	0.0114074	NA	NA	NA	NA	NA	NA	16811	0	0	NA	NA	NA	NA	NA	NA	NA	NA	NA	somatic	no	pathogenic	not provided	pathogenic	0	NA	pathogenic
	P10_FAF2	FAF	16:2130180	C	T	C>T	SNV	nonsense	c.3412C>T	p.Arg1138*	844	74	0.0876777	383397	29858	0.0778775	39366	1956	0.0496875	NA	NA	NA	485470	808	0.00166437	19454	0	0	NA	NA	NA	20585	58	0.00281759	NA	NA	NA	germline	no	pathogenic	pathogenic	pathogenic	0	NA	pathogenic
	P11_FAF1	FAF	16:2108769-2108770	CC	TT	CC>TT	DNV	silent	c.870_871delinsTT	p.(=)	450	3	0.00666667	NA	NA	NA	16337	16	0.000979372	NA	NA	NA	NA	NA	NA	10675	0	0	NA	NA	NA	NA	NA	NA	20701	0	0	somatic	yes	NA	NA	uncertain significance	0	4.8e-06	uncertain significance
	P11_FAF1	FAF	16:2120571	C	T	C>T	SNV	missense	c.1831C>T	p.Arg611Trp	544	33	0.0606618	104178	5956	0.0571714	17656	751	0.0425351	NA	NA	NA	90068	242	0.00268686	7257	14	0.00192917	NA	NA	NA	57389	1268	0.0220948	11556	189	0.0163551	germline	no	pathogenic	pathogenic	pathogenic	0	NA	pathogenic
	P11_FAF1	FAF	16:2126141-2126142	CC	TT	CC>TT	DNV	missense	c.2712_2713delinsTT	p.Arg905Trp	504	2	0.00396825	NA	NA	NA	40777	42	0.00102999	NA	NA	NA	NA	NA	NA	14347	0	0	NA	NA	NA	NA	NA	NA	19838	0	0	somatic	yes	NA	NA	pathogenic	0	0	pathogenic
	P11_FAF1	FAF	16:2136340	C	A	C>A	SNV	missense	c.4809C>A	p.Asp1603Glu	513	0	0	NA	NA	NA	7096	4	0.000563698	NA	NA	NA	NA	NA	NA	5848	0	0	NA	NA	NA	NA	NA	NA	10516	0	0	somatic	yes	likely pathogenic	NA	uncertain significance	0	NA	likely pathogenic
	P11_FAF1	FAF	16:2136800	C	A	C>A	SNV	silent	c.4917C>A	p.(=)	505	0	0	NA	NA	NA	5280	4	0.000757576	NA	NA	NA	NA	NA	NA	5468	0	0	NA	NA	NA	NA	NA	NA	10625	0	0	somatic	yes	NA	NA	likely benign	0	NA	likely benign
	P11_FAF1	FAF	16:2138133	A	T	A>T	SNV	missense	c.5153A>T	p.His1718Leu	452	0	0	NA	NA	NA	20381	57	0.00279672	NA	NA	NA	NA	NA	NA	10746	0	0	NA	NA	NA	NA	NA	NA	27093	0	0	somatic	yes	NA	NA	likely pathogenic	0	NA	likely pathogenic
	P11_FAF1	FAF	16:2138299-2138300	CC	TT	CC>TT	DNV	missense	c.5232_5233delinsTT	p.Arg1745Cys	433	0	0	NA	NA	NA	17253	12	0.000695531	NA	NA	NA	NA	NA	NA	13377	0	0	NA	NA	NA	NA	NA	NA	34938	0	0	somatic	yes	NA	NA	likely pathogenic	0	2.487e-05	likely pathogenic
	P11_FAF2	FAF	16:2120571	C	T	C>T	SNV	missense	c.1831C>T	p.Arg611Trp	NA	NA	NA	237015	16307	0.0688016	10842	623	0.0574617	NA	NA	NA	90068	242	0.00268686	7257	14	0.00192917	NA	NA	NA	57389	1268	0.0220948	11556	189	0.0163551	germline	no	pathogenic	pathogenic	pathogenic	0	NA	pathogenic
	P11_FAF2	FAF	16:2134716-2134717	GG	AA	GG>AA	DNV	splice	c.4493_4493+1delinsAA	NA	NA	NA	NA	NA	NA	NA	61523	20	0.000325082	NA	NA	NA	NA	NA	NA	24979	0	0	NA	NA	NA	NA	NA	NA	49480	0	0	somatic	yes	NA	NA	pathogenic	0	0	pathogenic
	P11_FAF2	FAF	16:2136266-2136267	GG	AT	GG>AT	DNV	missense	c.4735_4736delinsAT	p.Gly1579Ile	NA	NA	NA	NA	NA	NA	12429	32	0.00257462	NA	NA	NA	NA	NA	NA	7297	0	0	NA	NA	NA	NA	NA	NA	13314	0	0	somatic	yes	NA	NA	likely pathogenic	0	0	likely pathogenic
	P12_FAF1	heterozygous FAF	16:2100413	G	T	G>T	SNV	nonsense	c.151G>T	p.Glu51*	NA	NA	NA	NA	NA	NA	6768	4	0.000591017	NA	NA	NA	NA	NA	NA	NA	NA	NA	NA	NA	NA	NA	NA	NA	NA	NA	NA	somatic	yes	pathogenic	NA	pathogenic	0	NA	pathogenic
	P12_FAF1	heterozygous FAF	16:2100421	C	A	C>A	SNV	silent	c.159C>A	p.(=)	NA	NA	NA	NA	NA	NA	6768	6	0.000886525	NA	NA	NA	NA	NA	NA	NA	NA	NA	NA	NA	NA	NA	NA	NA	NA	NA	NA	somatic	yes	NA	NA	likely benign	0	NA	likely benign
	P12_FAF1	heterozygous FAF	16:2112603	T	G	T>G	SNV	splice	c.1361+2T>G	NA	NA	NA	NA	NA	NA	NA	8992	21	0.00233541	NA	NA	NA	NA	NA	NA	NA	NA	NA	NA	NA	NA	NA	NA	NA	NA	NA	NA	somatic	yes	pathogenic	NA	pathogenic	0	NA	pathogenic
	P12_FAF1	heterozygous FAF	16:2126142	C	T	C>T	SNV	missense	c.2713C>T	p.Arg905Trp	NA	NA	NA	NA	NA	NA	13038	6506	0.499003	NA	NA	NA	NA	NA	NA	NA	NA	NA	NA	NA	NA	NA	NA	NA	NA	NA	NA	germline	yes	pathogenic	pathogenic	pathogenic	0	NA	pathogenic
	P12_FAF1	heterozygous FAF	16:2136830	C	A	C>A	SNV	silent	c.4947C>A	p.(=)	NA	NA	NA	NA	NA	NA	5314	4	0.000752729	NA	NA	NA	NA	NA	NA	NA	NA	NA	NA	NA	NA	NA	NA	NA	NA	NA	NA	somatic	yes	NA	NA	likely benign	0	NA	likely benign
	P12_FAF1	heterozygous FAF	16:2138294-2138311	CGGCTCCGCCACATCAAG	-	del18bp	indel	inframe	c.5238_5255del	p.His1746_Arg1751del	NA	NA	NA	NA	NA	NA	19919	332	0.0166675	NA	NA	NA	NA	NA	NA	NA	NA	NA	NA	NA	NA	NA	NA	NA	NA	NA	NA	somatic	yes	pathogenic	NA	pathogenic	0	NA	pathogenic
	P12_FAF2	heterozygous FAF	16:2126142	C	T	C>T	SNV	missense	c.2713C>T	p.Arg905Trp	NA	NA	NA	NA	NA	NA	20866	10323	0.494728	NA	NA	NA	NA	NA	NA	NA	NA	NA	NA	NA	NA	NA	NA	NA	NA	NA	NA	germline	yes	pathogenic	pathogenic	pathogenic	0	NA	pathogenic
	P12_FAF2	heterozygous FAF	16:2129411	A	-	del1bp	indel	frameshift	c.3266delA	p.Gln1089Argfs*14	NA	NA	NA	NA	NA	NA	27758	23	0.00082859	NA	NA	NA	NA	NA	NA	NA	NA	NA	NA	NA	NA	NA	NA	NA	NA	NA	NA	somatic	yes	NA	pathogenic	pathogenic	0	NA	pathogenic
	P12_FAF2	heterozygous FAF	16:2131647-2131650	CGGA	CGGACGGA	ins4bp	indel	frameshift	c.3663_3666dup	p.Ile1223Glyfs*12	NA	NA	NA	NA	NA	NA	18128	4	0.000220653	NA	NA	NA	NA	NA	NA	NA	NA	NA	NA	NA	NA	NA	NA	NA	NA	NA	NA	somatic	yes	NA	NA	pathogenic	0	NA	pathogenic
	P12_FAF2	heterozygous FAF	16:2135025	G	T	G>T	SNV	nonsense	c.4567G>T	p.Glu1523*	NA	NA	NA	NA	NA	NA	15428	25	0.00162043	NA	NA	NA	NA	NA	NA	NA	NA	NA	NA	NA	NA	NA	NA	NA	NA	NA	NA	somatic	yes	NA	NA	pathogenic	0	NA	pathogenic
	P12_FAF3	heterozygous FAF	16:2122241-2122242	GG	AA	GG>AA	DNV	splice	c.2098-1_2098delinsAA	NA	NA	NA	NA	NA	NA	NA	30526	105	0.00343969	NA	NA	NA	NA	NA	NA	NA	NA	NA	NA	NA	NA	NA	NA	NA	NA	NA	NA	somatic	yes	pathogenic	NA	pathogenic	0	0	pathogenic
	P12_FAF3	heterozygous FAF	16:2126142	C	T	C>T	SNV	missense	c.2713C>T	p.Arg905Trp	NA	NA	NA	NA	NA	NA	19478	9910	0.508779	NA	NA	NA	NA	NA	NA	NA	NA	NA	NA	NA	NA	NA	NA	NA	NA	NA	NA	germline	yes	pathogenic	pathogenic	pathogenic	0	NA	pathogenic
	P12_FAF3	heterozygous FAF	16:2130180	C	T	C>T	SNV	nonsense	c.3412C>T	p.Arg1138*	NA	NA	NA	NA	NA	NA	18175	46	0.00253095	NA	NA	NA	NA	NA	NA	NA	NA	NA	NA	NA	NA	NA	NA	NA	NA	NA	NA	somatic	yes	pathogenic	pathogenic	pathogenic	0	NA	pathogenic
	P12_FAF4	heterozygous FAF	16:2114357	C	T	C>T	SNV	nonsense	c.1528C>T	p.Gln510*	NA	NA	NA	NA	NA	NA	4449	15	0.00337154	NA	NA	NA	NA	NA	NA	NA	NA	NA	NA	NA	NA	NA	NA	NA	NA	NA	NA	somatic	yes	pathogenic	NA	pathogenic	0	NA	pathogenic
	P12_FAF4	heterozygous FAF	16:2122879-2122880	CC	TT	CC>TT	DNV	nonsense	c.2250_2251delinsTT	p.Arg751*	NA	NA	NA	NA	NA	NA	5319	232	0.0436172	NA	NA	NA	NA	NA	NA	NA	NA	NA	NA	NA	NA	NA	NA	NA	NA	NA	NA	somatic	yes	pathogenic	NA	likely pathogenic	0	0	pathogenic
	P12_FAF4	heterozygous FAF	16:2126142	C	T	C>T	SNV	missense	c.2713C>T	p.Arg905Trp	NA	NA	NA	NA	NA	NA	12849	5724	0.445482	NA	NA	NA	NA	NA	NA	NA	NA	NA	NA	NA	NA	NA	NA	NA	NA	NA	NA	germline	yes	pathogenic	pathogenic	pathogenic	0	NA	pathogenic
	P12_FAF4	heterozygous FAF	16:2130403	G	A	G>A	SNV	intronic	c.3610+25G>A	NA	NA	NA	NA	NA	NA	NA	13870	7	0.000504686	NA	NA	NA	NA	NA	NA	NA	NA	NA	NA	NA	NA	NA	NA	NA	NA	NA	NA	somatic	yes	NA	NA	likely benign	7.003e-05	NA	likely benign
	P12_FAF4	heterozygous FAF	16:2138324	C	T	C>T	SNV	missense	c.5257C>T	p.Arg1753Trp	NA	NA	NA	NA	NA	NA	11512	7	0.000608061	NA	NA	NA	NA	NA	NA	NA	NA	NA	NA	NA	NA	NA	NA	NA	NA	NA	NA	somatic	yes	NA	likely benign	likely pathogenic	1.603e-05	NA	likely pathogenic
	P12_FAF5	heterozygous FAF	16:2112011-2112012	TG	GT	TG>GT	DNV	splice	c.1257+2_1257+3delinsGT	NA	NA	NA	NA	NA	NA	NA	8584	6	0.000698975	NA	NA	NA	NA	NA	NA	NA	NA	NA	NA	NA	NA	NA	NA	NA	NA	NA	NA	somatic	yes	NA	NA	pathogenic	0	0	pathogenic
	P12_FAF5	heterozygous FAF	16:2122879-2122880	CC	TT	CC>TT	DNV	nonsense	c.2250_2251delinsTT	p.Arg751*	NA	NA	NA	NA	NA	NA	11345	26	0.00229176	NA	NA	NA	NA	NA	NA	NA	NA	NA	NA	NA	NA	NA	NA	NA	NA	NA	NA	somatic	yes	pathogenic	NA	likely pathogenic	0	0	pathogenic
	P12_FAF5	heterozygous FAF	16:2126130	C	T	C>T	SNV	missense	c.2701C>T	p.Arg901Cys	NA	NA	NA	NA	NA	NA	15038	50	0.00332491	NA	NA	NA	NA	NA	NA	NA	NA	NA	NA	NA	NA	NA	NA	NA	NA	NA	NA	somatic	yes	uncertain significance	benign /uncertain significance	uncertain significance	1.594e-05	NA	uncertain significance
	P12_FAF5	heterozygous FAF	16:2126142	C	T	C>T	SNV	missense	c.2713C>T	p.Arg905Trp	NA	NA	NA	NA	NA	NA	15038	7374	0.490358	NA	NA	NA	NA	NA	NA	NA	NA	NA	NA	NA	NA	NA	NA	NA	NA	NA	NA	germline	yes	pathogenic	pathogenic	pathogenic	0	NA	pathogenic
	P12_FAF5	heterozygous FAF	16:2131591-2131598	CGCAGGGA	-	del8bp	indel	splice	c.3611-5_3613del	NA	NA	NA	NA	NA	NA	NA	13376	10	0.000747608	NA	NA	NA	NA	NA	NA	NA	NA	NA	NA	NA	NA	NA	NA	NA	NA	NA	NA	somatic	yes	NA	NA	pathogenic	0	NA	pathogenic
	P12_FAF5	heterozygous FAF	16:2138286-2138287	GG	AA	GG>AA	DNV	nonsense	c.5219_5220delinsAA	p.Trp1740*	NA	NA	NA	NA	NA	NA	19052	422	0.0221499	NA	NA	NA	NA	NA	NA	NA	NA	NA	NA	NA	NA	NA	NA	NA	NA	NA	NA	somatic	yes	NA	NA	pathogenic	0	0	pathogenic
	P12_FAF5	heterozygous FAF	16:2138295-2138296	GG	AA	GG>AA	DNV	missense	c.5228_5229delinsAA	p.Arg1743Gln	NA	NA	NA	NA	NA	NA	19052	10	0.000524879	NA	NA	NA	NA	NA	NA	NA	NA	NA	NA	NA	NA	NA	NA	NA	NA	NA	NA	somatic	yes	pathogenic	NA	pathogenic	0	0	pathogenic
	P13_nippleAF_1	nipple AF	16:2122241	G	A	G>A	SNV	splice	c.2098-1G>A	NA	605	321	0.530579	NA	NA	NA	20321	10006	0.492397	NA	NA	NA	NA	NA	NA	NA	NA	NA	NA	NA	NA	NA	NA	NA	NA	NA	NA	germline	no	pathogenic	pathogenic	pathogenic	0	NA	pathogenic
	P13_nippleAF_1	nipple AF	16:2098755	G	A	G>A	SNV	splice	c.138+1G>A	NA	689	34	0.0493469	NA	NA	NA	8225	328	0.0398784	NA	NA	NA	NA	NA	NA	NA	NA	NA	NA	NA	NA	NA	NA	NA	NA	NA	NA	somatic	no	pathogenic	not provided	pathogenic	0	NA	pathogenic
	P13_nippleAF_1	nipple AF	16:2134648-2134649	AG	-	del2bp	indel	frameshift	c.4429_4430del	p.Arg1477Glyfs*46	596	0	0	NA	NA	NA	34664	4	0.000115393	NA	NA	NA	NA	NA	NA	NA	NA	NA	NA	NA	NA	NA	NA	NA	NA	NA	NA	somatic	yes	pathogenic	pathogenic	pathogenic	0	NA	pathogenic
	P13_nippleAF_2	nipple AF	16:2122241	G	A	G>A	SNV	splice	c.2098-1G>A	NA	769	160	0.208062	NA	NA	NA	24653	11492	0.46615	NA	NA	NA	NA	NA	NA	NA	NA	NA	NA	NA	NA	NA	NA	NA	NA	NA	NA	germline	no	pathogenic	pathogenic	pathogenic	0	NA	pathogenic
	P13_nippleAF_2	nipple AF	16:2130342	C	T	C>T	SNV	nonsense	c.3574C>T	p.Gln1192*	634	18	0.0283912	NA	NA	NA	30552	850	0.0278214	NA	NA	NA	NA	NA	NA	NA	NA	NA	NA	NA	NA	NA	NA	NA	NA	NA	NA	somatic	no	pathogenic	not provided	pathogenic	0	NA	pathogenic
	P13_nippleAF_3	nipple AF	16:2122241	G	A	G>A	SNV	splice	c.2098-1G>A	NA	821	411	0.500609	NA	NA	NA	31739	15603	0.491603	NA	NA	NA	NA	NA	NA	NA	NA	NA	NA	NA	NA	NA	NA	NA	NA	NA	NA	germline	no	pathogenic	pathogenic	pathogenic	0	NA	pathogenic
	P13_nippleAF_3	nipple AF	16:2134394-2134402	CTGCAGACT	-	del9bp	indel	inframe	c.4177_4185del	p.Thr1393_Gln1395del	782	0	0	NA	NA	NA	55129	10	0.000181393	NA	NA	NA	NA	NA	NA	NA	NA	NA	NA	NA	NA	NA	NA	NA	NA	NA	NA	somatic	yes	NA	NA	uncertain significance	0	NA	uncertain significance
	*For SNVs and indels in the coding/canonical splice site sequence, the GnomAD annotation was performed for the specific nucleotide positions; for DNVs in coding sequence, the GnomAD annotation was performed for single nucleotide substitutions leading to the same AA substitution; for intronic DNVs, the GnomAD annotation was performed for single nucleotide substitutions at any of the two intronic p…

## Sheet: Supplemental Table 2.2.
	Supplemental Table 2.2. List of TSC2-MHPA findings in blood, semen, buccal swab, UF and normal skin samples.
	sample id	tissue	hg19 coordinates	reference base(s)	mutant base(s)	mutation	mutation category	mutation type	HGVS name c.	HGVS name p.	all reads hybrid capture MPS	mutant reads hybrid capture MPS	VAF hybrid capture MPS	all reads amplicon MPS	mutant reads amplicon MPS	VAF amplicon MPS	all reads MHPA	mutant reads MHPA	VAF MHPA	somatic/germline	newly identified by MHPA?	LOVD3	ClinVar (pathogenicity assessment)	Varsome (ACMG assessment)	GnomAD (Total) - SNVs/indels*	GnomAD (Total) - DNVs*	functional significance - consensus	comments
	P1_blood	blood	16:2120572	G	A	G>A	SNV	missense	c.1832G>A	p.Arg611Gln	NA	NA	NA	NA	NA	NA	9454	203	0.0214724	germline	no	pathogenic	pathogenic	pathogenic	0	NA	pathogenic
	P3_blood	blood	16:2138295	G	A	G>A	SNV	missense	c.5228G>A	p.Arg1743Gln	NA	NA	NA	4809	69	0.0143481	27197	265	0.00974372	germline	no	pathogenic	pathogenic	pathogenic	0	NA	pathogenic
	P4_blood	blood	16:2110653	G	T	G>T	SNV	intronic	c.976-18G>T	NA	NA	NA	NA	NA	NA	NA	10578	6	0.000567215	somatic	yes	NA	NA	uncertain significance	0	NA	uncertain significance
	P4_blood	blood	16:2131647	C	T	C>T	SNV	missense	c.3662C>T	p.Ser1221Leu	NA	NA	NA	NA	NA	NA	9121	10	0.00109637	somatic	yes	NA	NA	uncertain significance	NA	NA	uncertain significance
	P4_blood	blood	16:2136258	C	T	C>T	SNV	missense	c.4727C>T	p.Thr1576Met	NA	NA	NA	NA	NA	NA	11137	6	0.000538745	somatic	yes	likely benign	uncertain significance	uncertain significance	2.4e-05	NA	uncertain significance
	P5_blood	blood	16:2124252	C	T	C>T	SNV	nonsense	c.2407C>T	p.Gln803*	NA	NA	NA	14055	365	0.0259694	46639	976	0.0209267	germline	no	pathogenic	pathogenic	pathogenic	0	NA	pathogenic
	P6_blood	blood	16:2121553	C	T	C>T	SNV	missense	c.1882C>T	p.Arg628Cys	NA	NA	NA	NA	NA	NA	11553	8	0.000692461	somatic	yes	NA	likely benign	likely benign	3.194e-05	NA	likely benign
	P6_blood	blood	16:2124401-2124402	GC	AA	GC>AA	DNV	intronic	c.2545+11_12delinsAA	NA	NA	NA	NA	NA	NA	NA	35501	4	0.000112673	somatic	yes	NA	NA	uncertain significance	0	2.037e-05	uncertain significance
	P6_blood	blood	16:2134461-2134462	-	GTTAAGG	ins7bp	indel	frameshift	c.4240_4241ins	p.Val1414Glyfs*2	1240	31	0.025	52073	1106	0.0212394	44330	520	0.0117302	germline	no	pathogenic	NA	pathogenic	0	NA	pathogenic
	P6_blood	blood	16:2136365	G	A	G>A	SNV	missense	c.4834G>A	p.Asp1612Asn	NA	NA	NA	NA	NA	NA	11207	9	0.00080307	somatic	yes	uncertain significance	uncertain significance	uncertain significance	1.789e-05	NA	uncertain significance
	P8_blood	blood	16:2134406	C	T	C>T	SNV	nonsense	c.4183C>T	p.Gln1395*	NA	NA	NA	14306	297	0.0207605	29432	439	0.0149157	germline	no	pathogenic	pathogenic	pathogenic	0	NA	pathogenic
	P9_blood	blood	16:2106760	C	A	C>A	SNV	missense	c.764C>A	p.Pro255His	NA	NA	NA	NA	NA	NA	11156	7	0.000627465	somatic	yes	NA	NA	likely pathogenic	0	NA	likely pathogenic
	P9_blood	blood	16:2110658	G	T	G>T	SNV	intronic	c.976-13G>T	NA	NA	NA	NA	NA	NA	NA	9584	7	0.000730384	somatic	yes	NA	NA	uncertain significance	0	NA	uncertain significance
	P9_blood	blood	16:2135297	G	T	G>T	SNV	missense	c.4636G>T	p.Ala1546Ser	NA	NA	NA	NA	NA	NA	15588	10	0.000641519	somatic	yes	NA	uncertain significance	likely pathogenic	0	NA	likely pathogenic
	P10_blood	blood	no findings
	P11_blood	blood	16:2120571	C	T	C>T	SNV	missense	c.1831C>T	p.Arg611Trp	NA	NA	NA	90068	242	0.00268686	7257	14	0.00192917	germline	no	pathogenic	pathogenic	pathogenic	0	NA	pathogenic
	P14_blood	blood	16:2138294	C	T	C>T	SNV	missense	c.5227C>T	p.Arg1743Trp	903	42	0.0465116	45755	2783	0.060824	16912	512	0.0302744	germline	no	pathogenic	pathogenic	pathogenic	0	NA	pathogenic
	P15_blood	blood	no findings
	P16_blood	blood	no findings
	P17_blood	blood	16:2134401-2134402	CT	-	del2bp	indel	frameshift	c.4180_4181del	p.Leu1394Alafs*19	NA	NA	NA	128525	91	0.000708033	34897	36	0.00103161	germline	no	pathogenic	pathogenic	pathogenic	0	NA	pathogenic
	P18_semen	semen	16:2136259	G	-	del1bp	indel	frameshift	c.4730del	p.Gly1577Alafs*8	NA	NA	NA	82893	2191	0.0264317	37288	636	0.0170564	germline	no	pathogenic	pathogenic	pathogenic	0	NA	pathogenic
	P11_UF	ungual fibroma	16:2106696	G	T	G>T	SNV	nonsense	c.700G>T	p.Glu234*	NA	NA	NA	NA	NA	NA	5797	4	0.000690012	somatic	yes	pathogenic	not provided	pathogenic	0	NA	pathogenic
	P11_UF	ungual fibroma	16:2120571	C	T	C>T	SNV	missense	c.1831C>T	p.Arg611Trp	NA	NA	NA	34095	582	0.01707	4093	58	0.0141705	germline	yes	pathogenic	pathogenic	pathogenic	0	NA	pathogenic
	P19_buccal	buccal swab	16:2122864	G	T	G>T	SNV	missense	c.2235G>T	p.Lys745Asn	NA	NA	NA	NA	NA	NA	7361	4	0.000543404	somatic	yes	NA	NA	uncertain significance	0	NA	uncertain significance
	P19_buccal	buccal swab	16:2122885	C	A	C>A	SNV	silent	c.2256C>A	p.(=)	NA	NA	NA	NA	NA	NA	7361	4	0.000543404	somatic	yes	NA	NA	likely benign	7.97e-06	NA	likely benign
	P19_buccal	buccal swab	16:2122953	C	T	C>T	SNV	missense	c.2324C>T	p.Ser775Phe	NA	NA	NA	NA	NA	NA	7340	6	0.000817439	somatic	yes	NA	uncertain significance	uncertain significance	0	NA	uncertain significance
	P19_buccal	buccal swab	16:2124277	G	T	G>T	SNV	missense	c.2432G>T	p.Cys811Phe	NA	NA	NA	NA	NA	NA	11097	8	0.000720916	somatic	yes	NA	NA	uncertain significance	0	NA	uncertain significance
	P19_buccal	buccal swab	16:2129430	G	A	G>A	SNV	splice	c.3284+1G>A	NA	NA	NA	NA	NA	NA	NA	25838	514	0.0198932	somatic	yes	pathogenic	pathogenic/likely pathogenic	pathogenic	0	NA	pathogenic
	P19_buccal	buccal swab	16:2136816-2136817	TT	-	del2bp	indel	frameshift	c.4933_4934del	p.Phe1645Cysfs*7	NA	NA	NA	NA	NA	NA	18304	4	0.000218531	somatic	yes	NA	NA	pathogenic	0	NA	pathogenic
	P2_NS	TSC normal skin	16:2134988-2134995	TGGCGACG	-	del8bp	indel	frameshift	c.4530_4537del	p.Phe1510Leufs*11	NA	NA	NA	42076	153	0.00363628	23673	174	0.00735015	germline	no	pathogenic	NA	pathogenic	0	NA	pathogenic
	P4_NS	TSC normal skin	no findings
	P5_NS	TSC normal skin	16:2124209-2124210	GG	AA	GG>AA	DNV	missense	c.2364_2365delinsAA	p.Met788_Val789delinsIleIle	NA	NA	NA	NA	NA	NA	37776	4	0.000105887	somatic	yes	NA	benign	uncertain significance	0	0	uncertain significance
	P5_NS	TSC normal skin	16:2124252	C	T	C>T	SNV	nonsense	c.2407C>T	p.Gln803*	NA	NA	NA	NA	NA	NA	37826	929	0.0245598	germline	no	pathogenic	pathogenic	pathogenic	0	NA	pathogenic
	P7_NS	TSC normal skin	16:2114318	C	T	C>T	SNV	missense	c.1489C>T	p.Pro497Ser	NA	NA	NA	NA	NA	NA	7397	4	0.00054076	somatic	yes	NA	NA	uncertain significance	0	NA	uncertain significance
	P7_NS	TSC normal skin	16:2122948	A	-	del1bp	indel	frameshift	c.2320del	p.Ile774Serfs*55	NA	NA	NA	NA	NA	NA	9702	4	0.000412286	somatic	yes	pathogenic	NA	pathogenic	0	NA	pathogenic
	P7_NS	TSC normal skin	16:2124201-2124207	CGCGAGAT	-, insT	delins	indel	frameshift	c.2356_2364delinsGT	p.Arg786Valfs*41	NA	NA	NA	43156	2222	0.0514876	13677	1365	0.0998026	germline	no	pathogenic	NA	pathogenic	0	NA	pathogenic
	P7_NS	TSC normal skin	16:2130331	C	T	C>T	SNV	missense	c.3563C>T	p.Pro1188Leu	NA	NA	NA	NA	NA	NA	11946	39	0.00326469	somatic	yes	NA	NA	uncertain significance	0	NA	uncertain significance
	P7_NS	TSC normal skin	16:2134973	C	T	C>T	SNV	silent	c.4515C>T	p.(=)	NA	NA	NA	NA	NA	NA	9112	8	0.000877963	somatic	yes	NA	likely benign	likely benign	0	NA	likely benign
	P7_NS	TSC normal skin	16:2138299-2138311	CCGCCACATCAAG	-	del13bp	indel	frameshift	c.5233_5245del	p.Arg1745Glyfs*77	NA	NA	NA	NA	NA	NA	14786	5	0.000338158	somatic	yes	NA	NA	pathogenic	0	NA	pathogenic
	P9_NS	TSC normal skin	16:2136294-2136303	AGCCGGACAA	-	del10bp	indel	frameshift	c.4763_4772del	p.Gln1588Argfs*34	NA	NA	NA	NA	NA	NA	15506	4	0.000257965	somatic	yes	NA	NA	pathogenic	0	NA	pathogenic
	P11_NS	TSC normal skin	16:2120571	C	T	C>T	SNV	missense	c.1831C>T	p.Arg611Trp	NA	NA	NA	57389	1268	0.0220948	11556	189	0.0163551	germline	no	pathogenic	pathogenic	pathogenic	0	NA	pathogenic
	P11_NS	TSC normal skin	16:2121868-2121869	CC	AT	CC>AT	DNV	missense	c.2030_2031delinsAT	p.Pro677His	NA	NA	NA	NA	NA	NA	41669	18	0.000431976	somatic	yes	NA	NA	uncertain significance	0	0	uncertain significance
	P11_NS	TSC normal skin	16:2135338-2135339	CC	TT	CC>TT	DNV	intronic	c.4662+15_4662+16delinsTT	NA	NA	NA	NA	NA	NA	NA	12779	6	0.00046952	somatic	yes	NA	NA	uncertain significance	0	2.408e-05	uncertain significance
	P17_NS	TSC normal skin	16:2134401-2134402	CT	-	del2bp	indel	frameshift	c.4180_4181del	p.Leu1394Alafs*19	NA	NA	NA	NA	NA	NA	33875	133	0.0039262	germline	no	pathogenic	pathogenic	pathogenic	0	NA	pathogenic
	P20_NS	TSC normal skin	16:2103417	G	T	G>T	SNV	silent	c.300G>T	p.(=)	NA	NA	NA	NA	NA	NA	53693	33	0.000614605	somatic	yes	NA	NA	likely benign	0	NA	likely benign
	P20_NS	TSC normal skin	16:2103467	C	T	C>T	SNV	intronic	c.336+14C>T	NA	NA	NA	NA	NA	NA	NA	53666	29	0.000540379	somatic	yes	uncertain significance	likely benign	likely benign	2.546e-05	NA	uncertain significance
	P20_NS	TSC normal skin	16:2106707	G	A	G>A	SNV	silent	c.711G>A	p.(=)	NA	NA	NA	NA	NA	NA	18573	11	0.000592258	somatic	yes	NA	benign	likely benign	3.197e-05	NA	likely benign
	P20_NS	TSC normal skin	16:2106717	G	A	G>A	SNV	missense	c.721G>A	p.Val241Ile	NA	NA	NA	NA	NA	NA	18573	12	0.000646099	somatic	yes	likely benign	benign	benign	4.972e-05	NA	likely benign
	P20_NS	TSC normal skin	16:2107144	C	T	C>T	SNV	silent	c.813C>T	p.(=)	NA	NA	NA	NA	NA	NA	24212	19	0.000784735	somatic	yes	NA	NA	likely benign	6.376e-06	NA	likely benign
	P20_NS	TSC normal skin	16:2111993	G	T	G>T	SNV	missense	c.1241G>T	p.Cys414Phe	NA	NA	NA	NA	NA	NA	6268	6	0.000957243	somatic	yes	NA	NA	likely pathogenic	0	NA	likely pathogenic
	P20_NS	TSC normal skin	16:2114320	C	T	C>T	SNV	silent	c.1491C>T	p.(=)	NA	NA	NA	NA	NA	NA	10981	9	0.000819597	somatic	yes	NA	likely benign	likely benign	2.387e-05	NA	likely benign
	P20_NS	TSC normal skin	16:2120571	C	T	C>T	SNV	missense	c.1831C>T	p.Arg611Trp	NA	NA	NA	NA	NA	NA	15237	9	0.000590667	somatic	no	pathogenic	pathogenic	pathogenic	0	NA	pathogenic
	P20_NS	TSC normal skin	16:2121541	G	T	G>T	SNV	missense	c.1870G>T	p.Asp624Tyr	NA	NA	NA	NA	NA	NA	20484	12	0.000585823	somatic	yes	NA	NA	uncertain significance	0	NA	uncertain significance
	P20_NS	TSC normal skin	16:2121877	G	A	G>A	SNV	missense	c.2039G>A	p.Arg680Gln	NA	NA	NA	NA	NA	NA	12608	9	0.000713832	somatic	yes	uncertain significance	uncertain significance	uncertain significance	2.017e-05	NA	uncertain significance
	P20_NS	TSC normal skin	16:2121912	G	A	G>A	SNV	missense	c.2074G>A	p.Val692Ile	NA	NA	NA	NA	NA	NA	12608	10	0.000793147	somatic	yes	NA	uncertain significance	uncertain significance	1.911e-05	NA	uncertain significance
	P20_NS	TSC normal skin	16:2122958	C	A	C>A	SNV	missense	c.2329C>A	p.His777Asn	NA	NA	NA	NA	NA	NA	13563	9	0.00066357	somatic	yes	NA	NA	uncertain significance	0	NA	uncertain significance
	P20_NS	TSC normal skin	16:2124241	G	A	G>A	SNV	missense	c.2396G>A	p.Arg799His	NA	NA	NA	NA	NA	NA	41217	24	0.000582284	somatic	yes	NA	uncertain significance	uncertain significance	0	NA	uncertain significance
	P20_NS	TSC normal skin	16:2124374	G	T	G>T	SNV	silent	c.2529G>T	p.(=)	NA	NA	NA	NA	NA	NA	40022	25	0.000624656	somatic	yes	NA	likely benign	likely benign	8.037e-06	NA	likely benign
	P20_NS	TSC normal skin	16:2126556	G	A	G>A	SNV	missense	c.2807G>A	p.Arg936Gln	NA	NA	NA	NA	NA	NA	27433	18	0.000656144	somatic	yes	NA	NA	uncertain significance	0	NA	uncertain significance
	P20_NS	TSC normal skin	16:2129166	G	T	G>T	SNV	missense	c.3100G>T	p.Val1034Phe	NA	NA	NA	NA	NA	NA	17246	9	0.00052186	somatic	yes	NA	uncertain significance	uncertain significance	0	NA	uncertain significance
	P20_NS	TSC normal skin	16:2130366	C	T	C>T	SNV	missense	c.3598C>T	p.Arg1200Trp	NA	NA	NA	NA	NA	NA	17262	11	0.000637238	somatic	yes	pathogenic	pathogenic	pathogenic	3.187e-05	NA	pathogenic
	P20_NS	TSC normal skin	16:2130403	G	T	G>T	SNV	intronic	c.3610+25G>T	NA	NA	NA	NA	NA	NA	NA	17262	11	0.000637238	somatic	yes	NA	NA	uncertain significance	0	NA	uncertain significance
	P20_NS	TSC normal skin	16:2135299	C	T	C>T	SNV	silent	c.4638C>T	p.(=)	NA	NA	NA	NA	NA	NA	19055	17	0.000892154	somatic	yes	likely benign	benign	benign	0.001152	NA	likely benign
	P21_NS	TSC normal skin	16:2114414	G	A	G>A	SNV	missense	c.1585G>A	p.Asp529Asn	NA	NA	NA	NA	NA	NA	18764	12	0.000639522	somatic	yes	NA	NA	uncertain significance	0	NA	uncertain significance
	P21_NS	TSC normal skin	16:2129190	C	T	C>T	SNV	missense	c.3124C>T	p.Pro1042Ser	NA	NA	NA	NA	NA	NA	13690	9	0.000657414	somatic	yes	NA	NA	uncertain significance	0	NA	uncertain significance
	P22_NS	TSC normal skin	16:2131673	G	A	G>A	SNV	missense	c.3688G>A	p.Glu1230Lys	NA	NA	NA	NA	NA	NA	17267	34	0.00196907	somatic	yes	NA	NA	uncertain significance	0	NA	uncertain significance
	P22_NS	TSC normal skin	16:2134447-2134448	CC	TT	CC>TT	DNV	missense	c.4224_4225delinsTT	p.Arg1409Trp	NA	NA	NA	NA	NA	NA	35161	4	0.000113762	somatic	yes	NA	NA	uncertain significance	0	5.417e-05	uncertain significance
	P22_NS	TSC normal skin	16:2134716-2134717	GG	AA	GG>AA	DNV	splice	c.4493_4493+1delinsAA	NA	NA	NA	NA	NA	NA	NA	43383	8	0.000184404	somatic	yes	NA	NA	pathogenic	0	0	pathogenic
	P22_NS	TSC normal skin	16:2135246	C	T	C>T	SNV	missense	c.4585C>T	p.Arg1529Trp	NA	NA	NA	NA	NA	NA	11489	8	0.000696318	somatic	yes	uncertain significance	likely benign	likely benign	4.267e-05	NA	uncertain significance
	P22_NS	TSC normal skin	16:2138129	C	T	C>T	SNV	silent	c.5149C>T	p.(=)	NA	NA	NA	NA	NA	NA	15717	16	0.00101801	somatic	yes	NA	likely benign	likely benign	0	NA	likely benign
	nonTSC_P1_BCCadj_NS1	nonTSC normal skin adjacent to BCC lesion	16:2130370-2130371	GG	CA	GG>CA	DNV	missense	c.3602_3603delinsCA	p.Arg1201Thr	NA	NA	NA	NA	NA	NA	52664	8	0.000151906	somatic	yes	NA	NA	likely pathogenic	0	0	likely pathogenic
	nonTSC_P1_BCCadj_NS2	nonTSC normal skin adjacent to BCC lesion	16:2103409	C	T	C>T	SNV	missense	c.292C>T	p.Arg98Trp	NA	NA	NA	NA	NA	NA	65094	60	0.000921744	somatic	yes	likely pathogenic	uncertain significance	uncertain significance	3.806e-05	NA	likely pathogenic
	nonTSC_P1_BCCadj_NS2	nonTSC normal skin adjacent to BCC lesion	16:2103438	C	T	C>T	SNV	silent	c.321C>T	p.(=)	NA	NA	NA	NA	NA	NA	65094	51	0.000783482	somatic	yes	NA	NA	likely benign	0	NA	likely benign
	nonTSC_P1_BCCadj_NS2	nonTSC normal skin adjacent to BCC lesion	16:2112030	G	A	G>A	SNV	intronic	c.1257+21G>A	NA	NA	NA	NA	NA	NA	NA	21504	36	0.00167411	somatic	yes	likely pathogenic	uncertain significance	uncertain significance	0	NA	likely pathogenic
	nonTSC_P1_BCCadj_NS2	nonTSC normal skin adjacent to BCC lesion	16:2130174-2130175	GG	AA	GG>AA	DNV	missense	c.3406_3407delinsAA	p.Gly1136Asn	NA	NA	NA	NA	NA	NA	54702	10	0.000182809	somatic	yes	NA	NA	uncertain significance	0	0	uncertain significance
	nonTSC_P1_BCCadj_NS2	nonTSC normal skin adjacent to BCC lesion	16:2134417	C	T	C>T	SNV	silent	c.4194C>T	p.(=)	NA	NA	NA	NA	NA	NA	111032	160	0.00144103	somatic	yes	NA	likely benign	likely benign	0	NA	likely benign
	nonTSC_P1_BCCadj_NS2	nonTSC normal skin adjacent to BCC lesion	16:2134601-2134602	GG	AA	GG>AA	DNV	missense	c.4378_4379delinsAA	p.Gly1460Asn	NA	NA	NA	NA	NA	NA	29061	4	0.000137642	somatic	yes	NA	NA	uncertain significance	0	0	uncertain significance
	nonTSC_P1_BCCadj_NS2	nonTSC normal skin adjacent to BCC lesion	16:2137983-2137984	CC	AT	CC>AT	DNV	intronic	c.5068+41_5068+42delinsAT	NA	NA	NA	NA	NA	NA	NA	82263	62	0.00075368	somatic	yes	NA	NA	uncertain significance	0	0.0002245	uncertain significance
	nonTSC_P2_BCCadj_NS1	nonTSC normal skin adjacent to BCC lesion	16:2112578-2112579	GG	AA	GG>AA	DNV	missense	c.1338_1339delinsAA	p.Ala447Thr	NA	NA	NA	NA	NA	NA	38641	48	0.0012422	somatic	yes	NA	NA	likely pathogenic	0	8.197e-06	likely pathogenic
	nonTSC_P2_BCCadj_NS1	nonTSC normal skin adjacent to BCC lesion	16:2122252-2122253	GG	AA	GG>AA	DNV	nonsense	c.2108_2109delinsAA	p.Trp703*	NA	NA	NA	NA	NA	NA	39217	4	0.000101997	somatic	yes	NA	NA	pathogenic	0	0	pathogenic
	nonTSC_P2_BCCadj_NS1	nonTSC normal skin adjacent to BCC lesion	16:2122291-2122292	CC	TT	CC>TT	DNV	missense	c.2147_2148delinsTT	p.Ser716Phe	NA	NA	NA	NA	NA	NA	39156	35	0.00089386	somatic	yes	NA	NA	uncertain significance	0	7.962e-06	uncertain significance
	nonTSC_P2_BCCadj_NS1	nonTSC normal skin adjacent to BCC lesion	16:2134595-2134596	CC	TT	CC>TT	DNV	missense	c.4372_4373delinsTT	p.Pro1458Phe	NA	NA	NA	NA	NA	NA	27454	6	0.000218547	somatic	yes	NA	NA	uncertain significance	0	0	uncertain significance
	nonTSC_P2_BCCadj_NS1	nonTSC normal skin adjacent to BCC lesion	16:2130208	C	T	C>T	SNV	missense	c.3440C>T	p.Ser1147Phe	NA	NA	NA	NA	NA	NA	49539	56	0.00113042	somatic	yes	NA	uncertain significance	uncertain significance	7.988e-06	NA	uncertain significance
	nonTSC_P2_BCCadj_NS1	nonTSC normal skin adjacent to BCC lesion	16:2122967	C	T	C>T	SNV	silent	c.2338C>T	p.(=)	NA	NA	NA	NA	NA	NA	23734	12	0.000505604	somatic	yes	NA	likely benign	likely benign	0	NA	likely benign
	nonTSC_P2_BCCadj_NS1	nonTSC normal skin adjacent to BCC lesion	16:2137984	C	T	C>T	SNV	intronic	c.5068+42C>T	NA	NA	NA	NA	NA	NA	NA	74880	351	0.0046875	somatic	yes	benign	NA	likely benign	0.0002245	NA	likely benign
	nonTSC_P2_BCCadj_NS2	nonTSC normal skin adjacent to BCC lesion	16:2108769	C	T	C>T	SNV	silent	c.870C>A	p.(=)	NA	NA	NA	NA	NA	NA	10456	6	0.000573833	somatic	yes	NA	NA	likely benign	4.8e-06	NA	likely benign
	nonTSC_P2_BCCadj_NS2	nonTSC normal skin adjacent to BCC lesion	16:2110837-2110838	GG	AA	GG>AA	DNV	intronic	c.1119+23_1119+24delinsAA	NA	NA	NA	NA	NA	NA	NA	20015	4	0.00019985	somatic	yes	NA	NA	uncertain significance	0	0.000273	uncertain significance
	nonTSC_P2_BCCadj_NS2	nonTSC normal skin adjacent to BCC lesion	16:2112018-2112019	CC	TT	CC>TT	DNV	intronic	c.1257+9_1257+10delinsTT	NA	NA	NA	NA	NA	NA	NA	11841	21	0.0017735	somatic	yes	NA	NA	uncertain significance	0	1.198e-05	uncertain significance
	nonTSC_P2_BCCadj_NS2	nonTSC normal skin adjacent to BCC lesion	16:2135027	G	A	G>A	SNV	splice	c.4569G>A	p.(=)	NA	NA	NA	NA	NA	NA	26307	20	0.000760254	somatic	yes	NA	uncertain significance	likely pathogenic	0	NA	likely pathogenic
	nonTSC_P3_BCCadj_NS1	nonTSC normal skin adjacent to BCC lesion	16:2110656-2110657	GG	AA	GG>AA	DNV	intronic	c.976-14_976-15delinsAA	NA	NA	NA	NA	NA	NA	NA	16782	4	0.000238351	somatic	yes	NA	NA	uncertain significance	0	0	pathogenic	c.976-15G>A pathogenic in LOVD
	nonTSC_P3_BCCadj_NS1	nonTSC normal skin adjacent to BCC lesion	16:2114447-2114448	GG	AA	GG>AA	DNV	intronic	c.1599+19_1599+20delinsAA	NA	NA	NA	NA	NA	NA	NA	17186	73	0.00424764	somatic	yes	NA	NA	uncertain significance	0	7.992e-06	uncertain significance
	nonTSC_P3_BCCadj_NS1	nonTSC normal skin adjacent to BCC lesion	16:2121877-2121878	GG	AA	GG>AA	DNV	missense	c.2039_2040delinsAA	p.Arg680Gln	NA	NA	NA	NA	NA	NA	35657	8	0.00022436	somatic	yes	NA	NA	uncertain significance	0	2.017e-05	uncertain significance
	nonTSC_P3_BCCadj_NS1	nonTSC normal skin adjacent to BCC lesion	16:2126137-2126138	CC	TT	CC>TT	DNV	missense	c.2708_2709delinsTT	p.Pro903Leu	NA	NA	NA	NA	NA	NA	27911	5	0.000179141	somatic	yes	NA	NA	uncertain significance	0	0	uncertain significance
	nonTSC_P3_BCCadj_NS1	nonTSC normal skin adjacent to BCC lesion	16:2134738-2134739	GG	AA	GG>AA	DNV	intronic	c.4493+22_4493+23delinsAA	NA	NA	NA	NA	NA	NA	NA	51012	9	0.000176429	somatic	yes	NA	NA	uncertain significance	0	1.5e-05	uncertain significance
	nonTSC_P3_BCCadj_NS1	nonTSC normal skin adjacent to BCC lesion	16:2137925-2137926	CC	TT	CC>TT	DNV	missense	c.5051_5052delinsTT	p.Ser1684Phe	NA	NA	NA	NA	NA	NA	34889	4	0.000114649	somatic	yes	NA	NA	pathogenic	0	0	pathogenic
	nonTSC_P3_BCCadj_NS1	nonTSC normal skin adjacent to BCC lesion	16:2138299-2138300	CC	TT	CC>TT	DNV	missense	c.5232_5233delinsTT	p.Arg1745Cys	NA	NA	NA	NA	NA	NA	25702	4	0.00015563	somatic	yes	NA	NA	likely pathogenic	0	2.487e-05	likely pathogenic
	nonTSC_P3_BCCadj_NS1	nonTSC normal skin adjacent to BCC lesion	16:2138317-2138318	CC	TT	CC>TT	DNV	missense	c.5250_5251delinsTT	p.Arg1751Cys	NA	NA	NA	NA	NA	NA	25704	7	0.000272331	somatic	yes	NA	NA	likely pathogenic	0	3.208e-05	likely pathogenic
	nonTSC_P3_BCCadj_NS1	nonTSC normal skin adjacent to BCC lesion	16:2098694	A	G	A>G	SNV	silent	c.78A>G	p.(=)	NA	NA	NA	NA	NA	NA	11044	10	0.000905469	somatic	yes	NA	NA	likely benign	0	NA	likely benign
	nonTSC_P3_BCCadj_NS1	nonTSC normal skin adjacent to BCC lesion	16:2103425	C	T	C>T	SNV	missense	c.308C>T	p.Ala103Val	NA	NA	NA	NA	NA	NA	25495	54	0.00211806	somatic	yes	NA	uncertain significance	uncertain significance	0	NA	uncertain significance
	nonTSC_P3_BCCadj_NS1	nonTSC normal skin adjacent to BCC lesion	16:2108761	G	T	G>T	SNV	missense	c.862G>T	p.Asp288Tyr	NA	NA	NA	NA	NA	NA	13208	7	0.000529982	somatic	yes	NA	NA	likely pathogenic	0	NA	likely pathogenic
	nonTSC_P3_BCCadj_NS1	nonTSC normal skin adjacent to BCC lesion	16:2110689	G	A	G>A	SNV	missense	c.994G>A	p.Glu332Lys	NA	NA	NA	NA	NA	NA	16782	106	0.00631629	somatic	yes	NA	benign	likely benign	7.957e-06	NA	likely benign
	nonTSC_P3_BCCadj_NS1	nonTSC normal skin adjacent to BCC lesion	16:2114321	G	A	G>A	SNV	missense	c.1492G>A	p.Glu498Lys	NA	NA	NA	NA	NA	NA	13997	22	0.00157177	somatic	yes	uncertain significance	likely benign	uncertain significance	1.194e-05	NA	uncertain significance
	nonTSC_P3_BCCadj_NS1	nonTSC normal skin adjacent to BCC lesion	16:2121886	C	T	C>T	SNV	missense	c.2048C>T	p.Ser683Phe	NA	NA	NA	NA	NA	NA	35657	83	0.00232773	somatic	yes	NA	uncertain significance	uncertain significance	0	NA	uncertain significance
	nonTSC_P3_BCCadj_NS1	nonTSC normal skin adjacent to BCC lesion	16:2126512	C	T	C>T	SNV	silent	c.2763C>T	p.(=)	NA	NA	NA	NA	NA	NA	21519	41	0.00190529	somatic	yes	NA	likely benign	likely benign	0	NA	likely benign
	nonTSC_P3_BCCadj_NS1	nonTSC normal skin adjacent to BCC lesion	16:2131649	G	A	G>A	SNV	missense	c.3664G>A	p.Asp1222Asn	NA	NA	NA	NA	NA	NA	19265	18	0.000934337	somatic	yes	NA	NA	likely pathogenic	3.993e-06	NA	likely pathogenic
	nonTSC_P3_BCCadj_NS1	nonTSC normal skin adjacent to BCC lesion	16:2131678	G	T	G>T	SNV	silent	c.3693G>T	p.(=)	NA	NA	NA	NA	NA	NA	19144	15	0.000783535	somatic	yes	NA	NA	likely benign	0	NA	likely benign
	nonTSC_P3_BCCadj_NS1	nonTSC normal skin adjacent to BCC lesion	16:2134597	C	T	C>T	SNV	silent	c.4374C>T	p.(=)	NA	NA	NA	NA	NA	NA	14138	64	0.00452681	somatic	yes	NA	NA	likely benign	0	NA	likely benign
	nonTSC_P3_BCCadj_NS2	nonTSC normal skin adjacent to BCC lesion	16:2107132-2107133	CC	TT	CC>TT	DNV	silent	c.801_802delinsTT	p.(=)	NA	NA	NA	NA	NA	NA	28131	4	0.000142192	somatic	yes	NA	NA	uncertain significance	0	0	uncertain significance
	nonTSC_P3_BCCadj_NS2	nonTSC normal skin adjacent to BCC lesion	16:2107171-2107172	GG	AA	GG>AA	DNV	missense	c.840_841delinsAA	p.Met280_Glu281delinsIleLys	NA	NA	NA	NA	NA	NA	28131	4	0.000142192	somatic	yes	NA	NA	uncertain significance	0	0	uncertain significance
	nonTSC_P3_BCCadj_NS2	nonTSC normal skin adjacent to BCC lesion	16:2130322-2130323	CC	TT	CC>TT	DNV	missense	c.3554_3555delinsTT	p.Ala1185Val	NA	NA	NA	NA	NA	NA	36236	4	0.000110387	somatic	yes	NA	NA	pathogenic	0	8.007e-06	pathogenic
	nonTSC_P3_BCCadj_NS2	nonTSC normal skin adjacent to BCC lesion	16:2135302-2135303	CC	TT	CC>TT	DNV	silent	c.4641_4642delinsTT	p.(=)	NA	NA	NA	NA	NA	NA	21459	18	0.000838809	somatic	yes	NA	NA	uncertain significance	0	0	uncertain significance
	nonTSC_P3_BCCadj_NS2	nonTSC normal skin adjacent to BCC lesion	16:2134449-2134465	GGCTGAGCCCTGAGGTT	-	del17bp	indel	frameshift	c.4226_4242del	p.Arg1409Glnfs*109	NA	NA	NA	NA	NA	NA	57846	6	0.000103724	somatic	yes	NA	NA	pathogenic	0	NA	pathogenic
	nonTSC_P3_BCCadj_NS2	nonTSC normal skin adjacent to BCC lesion	16:2110688	C	T	C>T	SNV	silent	c.993C>T	p.(=)	NA	NA	NA	NA	NA	NA	20932	11	0.000525511	somatic	yes	benign	likely benign	likely benign	1.591e-05	NA	likely benign
	nonTSC_P3_BCCadj_NS2	nonTSC normal skin adjacent to BCC lesion	16:2126147	G	A	G>A	SNV	silent	c.2718G>A	p.(=)	NA	NA	NA	NA	NA	NA	33226	89	0.00267863	somatic	yes	NA	likely benign	likely benign	0	NA	likely benign
	nonTSC_P4_BCCadj_NS1	nonTSC normal skin adjacent to BCC lesion	16:2103398	C	T	C>T	SNV	missense	c.281C>T	p.Pro94Leu	NA	NA	NA	NA	NA	NA	25439	311	0.0122253	somatic	yes	uncertain significance	likely benign	uncertain significance	0	NA	uncertain significance
	nonTSC_P4_BCCadj_NS1	nonTSC normal skin adjacent to BCC lesion	16:2112558-2112559	GG	AA	GG>AA	DNV	missense	c.1318_1319delinsAA	p.Gly440Asn	NA	NA	NA	NA	NA	NA	19265	39	0.0020244	somatic	yes	NA	NA	likely pathogenic	0	0	likely pathogenic
	nonTSC_P4_BCCadj_NS1	nonTSC normal skin adjacent to BCC lesion	16:2120559	G	A	G>A	SNV	missense	c.1819G>A	p.Ala607Thr	NA	NA	NA	NA	NA	NA	11796	8	0.000678196	somatic	yes	uncertain significance	likely benign	benign	0.0006884	NA	likely benign
	nonTSC_P4_BCCadj_NS2	nonTSC normal skin adjacent to BCC lesion	16:2107174	G	A	G>A	SNV	silent	c.843G>A	p.(=)	NA	NA	NA	NA	NA	NA	11717	31	0.00264573	somatic	yes	NA	NA	uncertain significance	0	NA	uncertain significance
	nonTSC_P4_BCCadj_NS2	nonTSC normal skin adjacent to BCC lesion	16:2110654	C	T	C>T	SNV	intronic	c.976-17C>T	NA	NA	NA	NA	NA	NA	NA	10845	8	0.000737667	somatic	yes	NA	NA	uncertain significance	0	NA	uncertain significance
	nonTSC_P4_BCCadj_NS2	nonTSC normal skin adjacent to BCC lesion	16:2110692	G	A	G>A	SNV	missense	c.997G>A	p.Val333Met	NA	NA	NA	NA	NA	NA	10845	20	0.00184417	somatic	yes	NA	uncertain significance	uncertain significance	0	NA	uncertain significance
	nonTSC_P4_BCCadj_NS2	nonTSC normal skin adjacent to BCC lesion	16:2113020	C	A	C>A	SNV	missense	c.1409C>A	p.Ser470Tyr	NA	NA	NA	NA	NA	NA	10881	7	0.000643323	somatic	yes	NA	NA	uncertain significance	0	NA	uncertain significance
	nonTSC_P4_BCCadj_NS2	nonTSC normal skin adjacent to BCC lesion	16:2113033	C	A	C>A	SNV	silent	c.1422C>A	p.(=)	NA	NA	NA	NA	NA	NA	10881	6	0.00055142	somatic	yes	NA	NA	likely benign	0	NA	likely benign
	nonTSC_P4_BCCadj_NS2	nonTSC normal skin adjacent to BCC lesion	16:2121582	C	A	C>A	SNV	silent	c.1911C>T	p.(=)	NA	NA	NA	NA	NA	NA	6374	4	0.000627549	somatic	yes	NA	likely benign	benign	2.129e-05	NA	likely benign
	nonTSC_P4_BCCadj_NS2	nonTSC normal skin adjacent to BCC lesion	16:2121891	C	T	C>T	SNV	missense	c.2053C>T	p.Pro685Ser	NA	NA	NA	NA	NA	NA	19310	510	0.0264112	somatic	yes	NA	uncertain significance	uncertain significance	0	NA	uncertain significance
	nonTSC_P4_BCCadj_NS2	nonTSC normal skin adjacent to BCC lesion	16:2126562	C	T	C>T	SNV	missense	c.2813C>T	p.Thr938Ile	NA	NA	NA	NA	NA	NA	13220	10	0.00075643	somatic	yes	NA	NA	uncertain significance	0	NA	uncertain significance
	nonTSC_P4_BCCadj_NS2	nonTSC normal skin adjacent to BCC lesion	16:2129414-2129415	CC	TT	CC>TT	DNV	missense	c.3269_3270delinsTT	p.Ser1090Phe	NA	NA	NA	NA	NA	NA	16254	5	0.000307617	somatic	yes	NA	NA	likely benign	0	0	likely benign
	nonTSC_P4_BCCadj_NS2	nonTSC normal skin adjacent to BCC lesion	16:2138266	C	T	C>T	SNV	silent	c.5199C>T	p.(=)	NA	NA	NA	NA	NA	NA	13305	8	0.000601278	somatic	yes	NA	benign/likely benign	benign	2.482e-05	NA	likely benign
	nonTSC_P4_BCCadj_NS2	nonTSC normal skin adjacent to BCC lesion	16:2121877-2121878	GG	AT	GG>AT	DNV	missense	c.2039_2040delinsAT	p.Arg680His	NA	NA	NA	NA	NA	NA	19310	4	0.000207147	somatic	yes	NA	NA	uncertain significance	0	0	uncertain significance
	nonTSC_P1_foreskin	nonTSC foreskin	16:2100437	C	T	C>T	SNV	missense	c.175C>T	p.Arg59Trp	NA	NA	NA	NA	NA	NA	4493	4	0.000890274	somatic	NA	uncertain significance	uncertain significance	uncertain significance	3.982e-06	NA	uncertain significance
	nonTSC_P2_foreskin	nonTSC foreskin	16:2110681	G	C	G>C	SNV	missense	c.986G>C	c.Cys329Ser	NA	NA	NA	NA	NA	NA	11500	6	0.000521739	somatic	NA	NA	NA	uncertain significance	0	NA	uncertain significance
	nonTSC_P3_foreskin	nonTSC foreskin	no findings
	nonTSC_P4_foreskin	nonTSC foreskin	16:2112007	C	A	C>A	SNV	missense	c.1255C>A	c.Pro419Thr	NA	NA	NA	NA	NA	NA	4612	4	0.000867303	somatic	NA	NA	NA	likely pathogenic	0	NA	likely pathogenic	other variant in this genomic position (c.1255C>T, c.Pro419Ser) listed as pathogenic in LOVD3
	nonTSC_P5_foreskin	nonTSC foreskin	no findings
	nonTSC_P6_foreskin	nonTSC foreskin	no findings
	nonTSC_P7_foreskin	nonTSC foreskin	no findings
	nonTSC_P8_foreskin	nonTSC foreskin	16:2110688	C	T	C>T	SNV	silent	c.993C>T	p.(=)	NA	NA	NA	NA	NA	NA	10281	8	0.000778134	somatic	NA	likely benign	NA	likely benign	1.591e-05	NA	likely benign
	nonTSC_P8_foreskin	nonTSC foreskin	16:2124271	C	-	del1bp	indel	frameshift	c.2427del	p.Ile810Serfs*19	NA	NA	NA	NA	NA	NA	14517	4	0.000275539	somatic	NA	NA	NA	pathogenic	0	NA	pathogenic
	nonTSC_P9_foreskin	nonTSC foreskin	no findings
	nonTSC_P10_foreskin	nonTSC foreskin	no findings
	nonTSC_P1_NS	nonTSC normal skin	16:2100461	G	A	G>A	SNV	missense	c.199G>A	p.Val67Ile	NA	NA	NA	NA	NA	NA	4581	4	0.000873172	somatic	NA	NA	uncertain significance	uncertain significance	7.965e-06	NA	uncertain significance
	nonTSC_P1_NS	nonTSC normal skin	16:2120566	G	A	G>A	SNV	missense	c.1826G>A	p.Ser609Asn	NA	NA	NA	NA	NA	NA	14514	28	0.00192917	somatic	NA	NA	NA	likely pathogenic	0	NA	likely pathogenic
	nonTSC_P1_NS	nonTSC normal skin	16:2122885	C	T	C>T	SNV	silent	c.2256C>T	p.(=)	NA	NA	NA	NA	NA	NA	18562	10	0.000538735	somatic	NA	NA	benign/likely benign	likely benign	1.594e-05	NA	likely benign
	nonTSC_P2_NS	nonTSC normal skin	no findings
	nonTSC_P3_NS	nonTSC normal skin	no findings
	nonTSC_P4_NS	nonTSC normal skin	no findings
	nonTSC_P5_NS	nonTSC normal skin	no findings
	nonTSC_P6_NS	nonTSC normal skin	no findings
	nonTSC_P7_NS	nonTSC normal skin	no findings
	nonTSC_P8_NS	nonTSC normal skin	16:2103408-2103409	CC	TT	CC>TT	DNV	missense	c.291_292delinsTT	p.Arg98Trp	NA	NA	NA	NA	NA	NA	19242	18	0.000935454	somatic	NA	NA	NA	uncertain significance	NA	3.806e-05	uncertain significance	other variant in this genomic position (c.292C>T, p.Arg98Trp) listed as VUS/likely pathogenic in LOVD3
	nonTSC_P9_NS	nonTSC normal skin	16:2136798	C	T	C>T	SNV	missense	c.4915C>T	p.Arg1639Cys	NA	NA	NA	NA	NA	NA	7024	6	0.000854214	somatic	NA	NA	uncertain significance	likely pathogenic	0	NA	likely pathogenic
	nonTSC_P9_NS	nonTSC normal skin	16:2136833	C	A	C>A	SNV	nonsense	c.4950C>A	p.Tyr1650*	NA	NA	NA	NA	NA	NA	7024	6	0.000854214	somatic	NA	NA	NA	pathogenic	0	NA	pathogenic
	nonTSC_P9_NS	nonTSC normal skin	16:2124254-2124260	CGTCGTG	-	del7bp	indel	frameshift	c.2412_2418del	p.Cys804Trpfs*23	NA	NA	NA	NA	NA	NA	35561	4	0.000112483	somatic	NA	NA	NA	pathogenic	0	NA	pathogenic
	nonTSC_P10_NS	nonTSC normal skin	no findings
	*For SNVs and indels in the coding/canonical splice site sequence, the GnomAD annotation was performed for the specific nucleotide positions; for DNVs in coding sequence, the GnomAD annotation was performed for single nucleotide substitutions leading to the same AA substitution; for intronic DNVs, the GnomAD annotation was performed for single nucleotide substitutions at any of the two intronic p…
