# Supplementary material for: Ultrasensitive profiling of UV-induced mutations identifies thousands of subclinical facial tumors in tuberous sclerosis complex
Source: J Clin Invest. 2022 May 16;132(10):e155858. doi: 10.1172/JCI155858 (PMC9106361; doi:10.1172/JCI155858)
Supplement: Supplemental table 3 [file jci-132-155858-s186.xlsx]

## Sheet: Supplemental Table 3
Supplemental Table 3. Summary of TSC2 mutations in MHPA replicates.
	sample id	mutation	somatic/germline	coordinates	MHPA replicate	# all reads MHPA	# mutant reads MHPA	VAF MHPA	# all reads hybrid capture/amplicon MPS	# mutant reads hybrid capture/amplicon MPS	VAF hybrid capture/amplicon MPS
	P3_FAF	c.4676_4689del (p.Leu1559Glnfs*2)	somatic	16:2136206-2136219	replicate I	63754	5112	0.0801832	NA	NA	NA
					replicate II	53454	4003	0.0748868	NA	NA	NA
		c.4915C>T (p.Arg1639Cys)	somatic	16:2136798	replicate I	35117	6	0.000170857	NA	NA	NA
					replicate II	27864	16	0.000574218	NA	NA	NA
		c.4960_4961delinsAA (p.Gly1654Asn)	somatic	16:2136843	replicate I	35117	6	0.000170857	NA	NA	NA
					replicate II	27783	0	0	NA	NA	NA
		c.5228G>A (p.Arg1743Gln)	germline	16:2138295	replicate I	82269	8634	0.104948	87413	11514	0.13172
					replicate II	56074	5160	0.0920213
	P5_FAF2	c.1116_1117delinsTT (p.Gln373*)	somatic	16:2110811-2110812	replicate I	35087	11	0.000313506	NA	NA	NA
					replicate II	24456	21	0.000858685	NA	NA	NA
		c.2407C>T (p.Gln803*)	germline	16:2124252	replicate I	39273	455	0.0115856	10678	291	0.0273
					replicate II	35990	634	0.017616
		c.3094C>T (p.Arg1032*)	somatic	16:2129160	replicate I	20785	37	0.00178013	NA	NA	NA
					replicate II	20438	16	0.000782855	NA	NA	NA
		c.3681C>T (p.=)	somatic	16:2131666	replicate I	18792	11	0.000585355	NA	NA	NA
					replicate II	23759	18	0.000757608	NA	NA	NA
		c.4606_4608del (p.Gln1536del)	somatic	16:2135267-2135269	replicate I	25845	6	0.000232153	NA	NA	NA
					replicate II	18717	12	0.000641128	NA	NA	NA
		c.4783_4784delinsAA (p.Gly1595Lys)	somatic	16:2136314-2136315	replicate I	14711	4	0.000271905	NA	NA	NA
					replicate II	17709	2	0.000112937	NA	NA	NA
		c.5230C>T (p.Leu1744Phe)	somatic	16:2138297	replicate I	34084	7	0.000205375	NA	NA	NA
					replicate II	39284	39	0.000992771	NA	NA	NA
	P8_FAF1	c.1308_1309delinsAA (p.Ala437Ser)	somatic	16:2112548-2112549	replicate I	20831	26	0.00124814	406	0	0
					replicate II	26798	46	0.00171655
		c.2714_2715delinsAA (p.Arg905Gln)	somatic	16:2126143-2126144	replicate I	21377	6	0.000280675	522	0	0
					replicate II	29826	0	0
		c.3069_3070delinsAA (p.Glu1024Lys)	somatic	16:2129135-2129136	replicate I	18656	12	0.000643225	549	0	0
					replicate II	23843	2	8.38821e-05
		c.4183C>T (p.Gln1395*)	germline	16:2134406	replicate I	37133	453	0.0121994	441	3	0.00680272
					replicate II	70092	836	0.0119272
		c.4659_4660delinsTT (p.Gln1554*)	somatic	16:2135320-2135321	replicate I	16372	6	0.000366479	387	0	0
					replicate II	22266	0	0
		c.5227C>T (p.Arg1743Trp)	somatic	16:2138294	replicate I	35962	33	0.000917635	471	1	0.00212314
					replicate II	45159	31	0.000686463
	P8_FAF2	c.1257+13C>T	somatic	16:2112022	replicate I	18895	56	0.00296375	593	2	0.00337268
					replicate II	24709	69	0.0027925
		c.1831C>T (p.Arg611Trp)	somatic	16:2120571	replicate I	16524	38	0.00229969	618	0	0
					replicate II	22034	4	0.000181538
		c.2034C>T (p.=)	somatic	16:2121872	replicate I	58341	103	0.00176548	461	0	0
					replicate II	58505	93	0.00158961
		c.2712_2713delinsTT (p.Arg905Trp)	somatic	16:2126141-2126142	replicate I	28394	28	0.000986124	559	0	0
					replicate II	47541	17	0.000357586
		c.3422_3423delinsTT (p.Ala1141Val)	somatic	16:2130190-2130191	replicate I	43446	0	0	502	0	0
					replicate II	28696	6	0.000209088
		c.3574C>T (p.Q1192*)	somatic	16:2130342	replicate I	41843	88	0.0021031	551	1	0.00181488
					replicate II	40780	35	0.000858264
		c.4183C>T (p.Gln1395*)	germline	16:2134406	replicate I	71974	2049	0.0284686	515	19	0.0368932
					replicate II	94320	2354	0.0249576
		c.4374_4375delinsTT (p.Arg1459*)	somatic	16:2134597-2134598	replicate I	22831	4	0.0001752	526	0	0
					replicate II	29894	6	0.000200709
		c.5042A>G (p.Asn1681Ser)	somatic	16:2137916	replicate I	48436	48	0.000990998	554	0	0
					replicate II	95668	64	0.00066898
	P11_FAF1	c.870_871delinsTT (p.=)	somatic	16:2108769-210870	replicate I	16337	16	0.000979372	450	3	0.00666667
					replicate II	13997	93	0.00664428
		c.1831C>T (p.Arg611Trp)	germline	16:2120571	replicate I	17656	751	0.0425351	544	33	0.0606618
					replicate II	6739	310	0.0460009
		c.2712_2713delinsTT (p.Arg905Trp)	somatic	16:2126141-2126142	replicate I	40777	42	0.00102999	504	2	0.00396825
					replicate II	12789	28	0.00218938
		c.4809C>A (p.Asp1603Glu)	somatic	16:2136340	replicate I	10915	0	0	513	0	0
					replicate II	7096	4	0.000563698
		c.4917C>A (p.=)	somatic	16:2136800	replicate I	11328	0	0	505	0	0
					replicate II	5280	4	0.000757576
		c.5153A>T (p.His1718Leu)	somatic	16:2138133	replicate I	20381	57	0.00279672	452	0	0
					replicate II	12611	22	0.00174451
		c.5232_5233delinsTT (p.Arg1745Cys)	somatic	16:2138299-2138300	replicate I	24255	0	0	433	0	0
					replicate II	17253	12	0.000695531
	P11_UF	c.700G>T (p.Glu234*)	somatic	16:2106696	replicate I	5797	4	0.000690012	NA	NA	NA
					replicate II	12087	0	0	NA	NA	NA
		c.1831C>T (p.Arg611Trp)	germline	16:2120571	replicate I	4093	58	0.0141705	34095	582	0.0171
					replicate II	7015	92	0.0131148
	P19_buccal	c.2235G>T (p.Lys745Asn)	somatic	16:2122864	replicate I	19793	0	0	NA	NA	NA
					replicate II	7361	4	0.000543404	NA	NA	NA
		c.2256C>A (p.=)	somatic	16:2122885	replicate I	19793	0	0	NA	NA	NA
					replicate II	7361	4	0.000543404	NA	NA	NA
		c.2324C>T (p.Ser775Phe)	somatic	16:2122953	replicate I	20178	0	0	NA	NA	NA
					replicate II	7340	6	0.000817439	NA	NA	NA
		c.2432G>T (p.Cys811Phe)	somatic	16:2124277	replicate I	34517	0	0	NA	NA	NA
					replicate II	11097	8	0.000720916	NA	NA	NA
		c.3284+1G>A	germline	16:2129430	replicate I	25838	514	0.0198932	NA	NA	NA
					replicate II	9288	188	0.0202412	NA	NA	NA
		c.4933_4934del (p.Phe1645Cysfs*7)	somatic	16:2136816-2136817	replicate I	18304	4	0.000218531	NA	NA	NA
					replicate II	6788	0	0	NA	NA	NA
	P6_blood	c.1882C>T (p.Arg628Cys)	somatic	16:2121553	replicate I	25693	0	0	NA	NA	NA
					replicate II	11553	8	0.000692461	NA	NA	NA
		c.2545+11_12GC>AA	somatic	16:2124401-2124402	replicate I	35501	4	0.000112673	NA	NA	NA
					replicate II	15207	0	0	NA	NA	NA
		c.4240_4241ins (p.Val1414Glyfs*2)	germline	16:2134461-2134462	replicate I	44330	520	0.0117302	1240	31	0.025
					replicate II	42930	651	0.0151642
		c.4834G>A (p.Asp1612Asn)	somatic	16:2136365	replicate I	10046	1	9.95421e-05	NA	NA	NA
					replicate II	11207	9	0.00080307	NA	NA	NA
