# Supplementary material for: Ultrasensitive profiling of UV-induced mutations identifies thousands of subclinical facial tumors in tuberous sclerosis complex
Source: J Clin Invest. 2022 May 16;132(10):e155858. doi: 10.1172/JCI155858 (PMC9106361; doi:10.1172/JCI155858)
Supplement: Supplemental table 4 [file jci-132-155858-s187.xlsx]

## Sheet: Supplemental Table 4
	Supplemental Table 4 . Clinical and demographic characteristics of skin biopsies and their donors.
	patient id	sample id	sample type*	age at biopsy	biopsy location	FAF grade**	pigmentation - Fitzpatrick skin type***	latitude^	race^^	sun-exposure^^^
	P1	P1_FAF1	FAF	28	L ala of the nose	mild: 3=0+1+2	III	35 N	white	2
	P1	P1_FAF2	FAF	28	R lower forehead	mild: 3=0+1+2	III	35 N	white	2
	P2	P2_FAF	FAF	25	nose	mild: 5=1+2+2	II	32 S	white	3
	P2	P2_NS	TSC NS	25	R buttock	mild: 5=1+2+2	II	32 S	white	1
	P3	P3_FAF	FAF	34	L alar crease of the nose	mild: 3=0+1+2	II	50 N	white	3
	P4	P4_FAF1	FAF	30	R nasal lesion	mild: 4=1+1+2	II	41 N	white	3
	P4	P4_FAF2	FAF	30	R nasal lesion	mild: 4=1+1+2	II	41 N	white	3
	P4	P4_NS	TSC NS	30	posterior upper arm	mild: 4=1+1+2	II	41 N	white	1
	P5	P5_FAF1	FAF	29	L cheek	mild: 3=0+1+2	III	52 N	white	4
	P5	P5_FAF2	FAF	29	L cheek	mild: 3=0+1+2	III	52 N	white	4
	P5	P5_FAF3	FAF	29	L cheek	mild: 3=0+1+2	III	52 N	white	4
	P5	P5_NS	TSC NS	29	L inner arm bicep	mild: 3=0+1+2	III	52 N	white	1
	P6	P6_FAF1	FAF	47	L medial cheek	mild: 3=0+1+2	II	45 N	white	3
	P6	P6_FAF2	FAF	47	L medial cheek	mild: 3=0+1+2	II	45 N	white	3
	P7	P7_FAF	FAF	36	face	NA	NA	42 N	white	NA
	P7	P7_NS	TSC NS	36	NA	NA	NA	42 N	white	NA
	P8	P8_FAF1	FAF	38	R cheek	mild: 3=0+1+2	II	41 N	white	2
	P8	P8_FAF2	FAF	38	R cheek	mild: 3=0+1+2	II	41 N	white	2
	P9	P9_FAF	FAF	27	face	NA	NA	31 N	NA	NA
	P9	P9_NS	TSC NS	27	NA	NA	NA	31 N	NA	NA
	P10	P10_FAF1	FAF	15	L cheek	mild: 4=1+1+2	II	44 N	white	2
	P10	P10_FAF2	FAF	15	L cheek	mild: 4=1+1+2	II	44 N	white	2
	P11	P11_FAF1	FAF	39	L cheek	moderate: 6=1+2+3	II	41 N	white	NA
	P11	P11_FAF2	FAF	39	L cheek	moderate: 6=1+2+3	II	41 N	white	NA
	P11	P11_NS	TSC NS	39	L upper arm	moderate: 6=1+2+3	II	41 N	white	1
	P11	P11_UF	UF	39	finger	moderate: 6=1+2+3	II	41 N	white	NA
	P12	P12_FAF1	FAF	52	face	NA	NA	43 N	NA	NA
	P12	P12_FAF2	FAF	52	face	NA	NA	43 N	NA	NA
	P12	P12_FAF3	FAF	52	face	NA	NA	43 N	NA	NA
	P12	P12_FAF4	FAF	52	face	NA	NA	43 N	NA	NA
	P12	P12_FAF5	FAF	52	face	NA	NA	43 N	NA	NA
	P17	P17_NS	TSC NS	34	R arm	NA	III	41 N	white	1
	P20	P20_NS	TSC NS	30	arm	mild: 3=0+1+2	III	42 N	white	1
	P21	P21_NS	TSC NS	37	Behind ear	NA	III	43 N	white	1
	P22	P22_NS	TSC NS	56	L upper arm	NA	II	41 N	white	1
	nonTSC_P1_BCCadj	nonTSC_P1_BCCadj_NS1	nonTSC BCCadj NS	58	L anterior lower thigh	NA	II	42 N	white	2
	nonTSC_P1_BCCadj	nonTSC_P1_BCCadj_NS2	nonTSC BCCadj NS	58	L anterior lower thigh	NA	II	42 N	white	2
	nonTSC_P2_BCCadj	nonTSC_P2_BCCadj_NS1	nonTSC BCCadj NS	51	R upper back	NA	II	41 N	white	4
	nonTSC_P2_BCCadj	nonTSC_P2_BCCadj_NS2	nonTSC BCCadj NS	51	R upper back	NA	II	41 N	white	4
	nonTSC_P3_BCCadj	nonTSC_P3_BCCadj_NS1	nonTSC BCCadj NS	60	R arm deltoid	NA	I	42 N	white	4
	nonTSC_P3_BCCadj	nonTSC_P3_BCCadj_NS2	nonTSC BCCadj NS	60	R arm deltoid	NA	I	42 N	white	4
	nonTSC_P4_BCCadj	nonTSC_P4_BCCadj_NS1	nonTSC BCCadj NS	75	L dorsal forearm	NA	NA	NA	NA	NA
	nonTSC_P4_BCCadj	nonTSC_P4_BCCadj_NS2	nonTSC BCCadj NS	75	L dorsal forearm	NA	NA	NA	NA	NA
	P13	P13_nippleAF_1	nipple AF	NA	nipple/areolar area	NA	II	39N	white	1
	P13	P13_nippleAF_2	nipple AF	NA	nipple/areolar area	NA	II	39N	white	1
	P13	P13_nippleAF_3	nipple AF	NA	nipple/areolar area	NA	II	39N	white	1
	nonTSC_P1	nonTSC_P1_NS	nonTSC NS	71	R inner upper lateral arm	NA	II	43N	white	1
	nonTSC_P2	nonTSC_P2_NS	nonTSC NS	46	R inner upper lateral arm	NA	II	42N	white	1
	nonTSC_P3	nonTSC_P3_NS	nonTSC NS	26	R inner upper lateral arm	NA	III	34N	white	1
	nonTSC_P4	nonTSC_P4_NS	nonTSC NS	65	L inner upper lateral arm	NA	II	52N	white	1
	nonTSC_P5	nonTSC_P5_NS	nonTSC NS	24	L inner upper lateral arm	NA	II	42N	white	1
	nonTSC_P6	nonTSC_P6_NS	nonTSC NS	32	L inner upper lateral arm	NA	II	42N	white	1
	nonTSC_P7	nonTSC_P7_NS	nonTSC NS	38	L inner upper lateral arm	NA	III	47N	white	1
	nonTSC_P8	nonTSC_P8_NS	nonTSC NS	32	L inner upper lateral arm	NA	II	52N	white	1
	nonTSC_P9	nonTSC_P9_NS	nonTSC NS	46	L inner upper lateral arm	NA	II	38N	white	1
	nonTSC_P10	nonTSC_P10_NS	nonTSC NS	22	L inner upper lateral arm	NA	VI	10 N	black	1
	nonTSC_P1_foreskin	nonTSC_P1_foreskin	nonTSC foreskin	newborn; 2-5 days	foreskin	NA	I/II	NA	NA	1
	nonTSC_P2_foreskin	nonTSC_P2_foreskin	nonTSC foreskin	newborn; 2-5 days	foreskin	NA	VI	NA	NA	1
	nonTSC_P3_foreskin	nonTSC_P3_foreskin	nonTSC foreskin	newborn; 2-5 days	foreskin	NA	I/II	NA	NA	1
	nonTSC_P4_foreskin	nonTSC_P4_foreskin	nonTSC foreskin	newborn; 2-5 days	foreskin	NA	I/II	NA	NA	1
	nonTSC_P5_foreskin	nonTSC_P5_foreskin	nonTSC foreskin	newborn; 2-5 days	foreskin	NA	I/II	NA	NA	1
	nonTSC_P6_foreskin	nonTSC_P6_foreskin	nonTSC foreskin	newborn; 2-5 days	foreskin	NA	I/II	NA	NA	1
	nonTSC_P7_foreskin	nonTSC_P7_foreskin	nonTSC foreskin	newborn; 2-5 days	foreskin	NA	I/II	NA	NA	1
	nonTSC_P8_foreskin	nonTSC_P8_foreskin	nonTSC foreskin	newborn; 2-5 days	foreskin	NA	VI	NA	NA	1
	nonTSC_P9_foreskin	nonTSC_P9_foreskin	nonTSC foreskin	newborn; 2-5 days	foreskin	NA	I/II	NA	NA	1
	nonTSC_P10_foreskin	nonTSC_P10_foreskin	nonTSC foreskin	newborn; 2-5 days	foreskin	NA	I/II	NA	NA	1
	*sample type: FAF - TSC facial angiofibroma; TSC NS - TSC normal skin; UF - TSC ungual fibroma; nipple AF - TSC nipple angiofibroma; nonTSC BCCadj NS - normal skin adjacent to basal cell carcinoma lesion from subject without TSC; nonTSC NS - normal skin from subject without TSC; nonTSC foreskin - foreskin sample from subject without TSC
	** FAF grade was defined using FASI score (Salido-Vallejo, ClinDerm, 2014); FASI score = Erythema(0-3) + Size (1-3) + Extension (2-3); ≦5 - mild; 6-7 - moderate; ≧8 - severe
	*** Fitzpatrick skin type: I: pale white skin - always burns, does not tan; II: fair skin - burns easily, tans poorly; III: darker white skin - tans, sometimes has initial burn; IV: light brown skin - burns minimally, tans easily; V: brown skin - rarely burns, tans darkly easily; VI: dark brown or black skin - never burns, always tans darkly.
	^ Latitute of town/country in which donors had lived for most of their lives
	^^ We have collected information on race asking the subjects for their ethnic background. We allowed subjects to make the classifications using their own concept of race. Race classification is not available for P9, P12, and nonTSC_P4_BCCadj since it was not provided by these subjects. Race classification is also not provided for any foreskin samples included in this study (nonTSC_P1_foreskin- no…
	^^^ Sun exposure grade: 1: not sunburned; 2: a little sunburned; 3: some extent of sunburn; 4: sunburned a lot
