# Supplementary material for: Ultrasensitive profiling of UV-induced mutations identifies thousands of subclinical facial tumors in tuberous sclerosis complex
Source: J Clin Invest. 2022 May 16;132(10):e155858. doi: 10.1172/JCI155858 (PMC9106361; doi:10.1172/JCI155858)
Supplement: Supplemental table 6 [file jci-132-155858-s189.xlsx]

## Sheet: Supplemental Table 6.1.
Supplemental Table 6. MHPA libraries preparation setup and list of MHPA index and sequencing primers.
Supplemental Table 6.1. MHPA libraries preparation setup.
	CE QC: MHPA setup (vol per one reaction)					MHPA library preparation setup (vol per one reaction)						PCR program*
		UMI assign X	1				UMI assign X	1				1. UMI assignment (Rev-UMI primers)
	buffer	5		6.125 to each		buffer	5		6.125 to each			98C	40s
	dNTP	0.625				dNTP	0.625					64C	60s	x3
	polym	0.5				polym	0.5					72C	20s
	Rev-UMI primer mix	3.625	to each			Rev-UMI primer mix	3.625	to each
	DNA	15.25				DNA	15.25					2. Limited amplification (Fwd primers)
	BEADS PURIFICATION 1.2X					BEADS PURIFICATION 1.2X						98C	30s
												98C	10s
		Limit amp X	1				Limit amp X	1				64C	60s	x3
												72C	15s
	buffer	5		6.125 to each		buffer	5		6.125 to each			72C	120s
	dNTP	0.625				dNTP	0.625
	polym	0.5				polym	0.5					3. Universal amplification (FAM-labeled or non-FAM labeled Fwd_P5_UP + Rev_index_P7_UP)
	Fwd primer mix	3.625	to each			Fwd primer mix	3.625	to each
	DNA	15.25				DNA	15.25					98C	30s
												98C	10s
	BEADS PURUFICATION 1.2X					BEADS PURUFICATION 1.2X						68C	30s	x30
												72C	15s
		UP amp X	1				UP amp X	1				72C	5min
	buffer	5		7.375 to each		buffer	5		7.375 to each
	dNTP	0.625				dNTP	0.625					*same for 'CE QC: MHPA setup' and 'MHPA library preparation setup'
	polym	0.5				polym	0.5
	6'FAM-Fwd_P5_UP [10uM]	1.25				Fwd_P5_UP [10uM]	1.25
	Rev_index_P7_UP [10uM]	1.25	to each			Rev_index_P7_UP [10uM]	1.25	to each
	DNA	16.375				DNA	16.375
	COLUMN PURIFICATION (double)					COLUMN PURIFICATION (double)
	1 round	6ul 95% EtOH + 500 binding buffer				1 round	6ul 95% EtOH + 500 binding buffer
		elution in 35ul elut buffer					elution in 35ul elut buffer
	2 round	3ul 95% EtOH + 500 binding buffer				2 round	3ul 95% EtOH + 500 binding buffer
		elution in 30ul H2O					elution in 30ul H2O
	CE					MPS
	2ul 6'FAM-MHPA library -> 5x dilution with H2O -> 5x dilution with 500 LIZ Size Standard and formamide -> CE separation

## Sheet: Supplemental Table 6.2.
Supplemental Table 6.2. MHPA multiplex primer mix.
		TSC2-MHPA assay									TP53-MHPA assay
		TSC2-MHPA SET I (vol per one reaction)				TSC2-MHPA SET II (vol per one reaction)					TP53-MHPA SET I (vol per one reaction)				TP53-MHPA SET II (vol per one reaction)
		RevUMI_primer	ul [10um]			RevUMI_primer	ul [10um]				RevUMI_primer	ul [10um]			RevUMI_primer	ul [10um]
		TSC2_ex14a	0.125			TSC2_ex13	0.375				TP53_ex7	0.125			TP53_ex4b	0.125
		TSC2_ex20a	0.125			TSC2_ex10a	0.125				TP53_ex2	0.125			TP53_ex5b	0.125
		TSC2_ex33a	0.125			TSC2_ex20b	0.125				TP53_ex4a	0.125			TP53_ex6	0.125
		TSC2_ex37	0.125			TSC2_ex9	0.375				TP53_ex5a	0.125			TP53_ex8a	0.125
		TSC2_ex26	0.125			TSC2_ex36b	0.125				TP53_ex8b	0.125			TP53_ex9	0.125
		TSC2_ex39	0.125			TSC2_ex18	0.375				TP53_ex10	0.125			TP53_ex11	0.125
		TSC2_ex40	0.375			TSC2_ex19	0.125					0.75	+ 2.875 H2O			0.75	+ 2.875 H2O
		TSC2_ex16	0.125			TSC2_ex21b	0.125
		TSC2_ex8	0.125			TSC2_ex7	0.25
		TSC2_ex5	0.125			TSC2_ex1	0.125
		TSC2_ex29b	0.125			TSC2_ex24	0.125
		TSC2_ex11	0.25			TSC2_ex29a	0.125
		TSC2_ex12	0.125			TSC2_ex33c	0.125				Fwd_primer	ul [10um]			Fwd_primer	ul [10um]
		TSC2_ex2	0.25			TSC2_ex14b	0.125				TP53_ex7	0.125			TP53_ex4b	0.125
		TSC2_ex17	0.125			TSC2_ex33b	0.125				TP53_ex2	0.125			TP53_ex5b	0.125
		TSC2_ex23	0.125			TSC2_ex3	0.125				TP53_ex4a	0.125			TP53_ex6	0.125
		TSC2_ex36a	0.125			TSC2_ex30	0.375				TP53_ex5a	0.125			TP53_ex8a	0.125
		TSC2_ex35	0.125			TSC2_ex27	0.125				TP53_ex8b	0.125			TP53_ex9	0.125
		TSC2_ex21a	0.125			TSC2_ex34	0.125				TP53_ex10	0.125			TP53_ex11	0.125
		TSC2_ex38	0.125			TSC2_ex10b	0.125					0.75	+ 2.875 H2O			0.75	+ 2.875 H2O
			3	+ 0.625 H2O			3.625
		Fwd_primer	ul [10um]			Fwd_primer	ul [10um]
		TSC2_ex14a	0.125			TSC2_ex13	0.375
		TSC2_ex20a	0.125			TSC2_ex10a	0.125
		TSC2_ex33a	0.125			TSC2_ex20b	0.125
		TSC2_ex37	0.125			TSC2_ex9	0.375
		TSC2_ex26	0.125			TSC2_ex36b	0.125
		TSC2_ex39	0.125			TSC2_ex18	0.375
		TSC2_ex40	0.375			TSC2_ex19	0.125
		TSC2_ex16	0.125			TSC2_ex21b	0.125
		TSC2_ex8	0.125			TSC2_ex7	0.25
		TSC2_ex5	0.125			TSC2_ex1	0.125
		TSC2_ex29b	0.125			TSC2_ex24	0.125
		TSC2_ex11	0.25			TSC2_ex29a	0.125
		TSC2_ex12	0.125			TSC2_ex33c	0.125
		TSC2_ex2	0.25			TSC2_ex14b	0.125
		TSC2_ex17	0.125			TSC2_ex33b	0.125
		TSC2_ex23	0.125			TSC2_ex3	0.125
		TSC2_ex36a	0.125			TSC2_ex30	0.375
		TSC2_ex35	0.125			TSC2_ex27	0.125
		TSC2_ex21a	0.125			TSC2_ex34	0.125
		TSC2_ex38	0.125			TSC2_ex10b	0.125
			3	+ 0.625 H2O			3.625

## Sheet: Supplemental Table 6.3.
Supplemental Table 6.3. List of MHPA index and sequencing primers.
	id	sequence 5'-3' *							length (nt)
	Fwd_P5_UP	AATGATACGGCGACCACCGAGATCTACACTTCAGCTCCACACAGGAAACAGCTATGACCATG							62
	Rev_index-1_P7_UP	CAAGCAGAAGACGGCATACGAGATCGTGATGTAGAATTGATGCCGACGTAAAACGACGGCCAGT							64
	Rev_index-2_P7_UP	CAAGCAGAAGACGGCATACGAGATACATCGGTAGAATTGATGCCGACGTAAAACGACGGCCAGT							64
	Rev_index-3_P7_UP	CAAGCAGAAGACGGCATACGAGATGCCTAAGTAGAATTGATGCCGACGTAAAACGACGGCCAGT							64
	Rev_index-4_P7_UP	CAAGCAGAAGACGGCATACGAGATTGGTCAGTAGAATTGATGCCGACGTAAAACGACGGCCAGT							64
	Rev_index-5_P7_UP	CAAGCAGAAGACGGCATACGAGATCACTGTGTAGAATTGATGCCGACGTAAAACGACGGCCAGT							64
	Rev_index-6_P7_UP	CAAGCAGAAGACGGCATACGAGATATTGGCGTAGAATTGATGCCGACGTAAAACGACGGCCAGT							64
	Rev_index-7_P7_UP	CAAGCAGAAGACGGCATACGAGATGATCTGGTAGAATTGATGCCGACGTAAAACGACGGCCAGT							64
	Rev_index-8_P7_UP	CAAGCAGAAGACGGCATACGAGATTCAAGTGTAGAATTGATGCCGACGTAAAACGACGGCCAGT							64
	Rev_index-9_P7_UP	CAAGCAGAAGACGGCATACGAGATCTGATCGTAGAATTGATGCCGACGTAAAACGACGGCCAGT							64
	Rev_index-10_P7_UP	CAAGCAGAAGACGGCATACGAGATAAGCTAGTAGAATTGATGCCGACGTAAAACGACGGCCAGT							64
	Rev_index-11_P7_UP	CAAGCAGAAGACGGCATACGAGATGTAGCCGTAGAATTGATGCCGACGTAAAACGACGGCCAGT							64
	Rev_index-12_P7_UP	CAAGCAGAAGACGGCATACGAGATTACAAGGTAGAATTGATGCCGACGTAAAACGACGGCCAGT							64
	Rev_index-13_P7_UP	CAAGCAGAAGACGGCATACGAGATTTGACTGTAGAATTGATGCCGACGTAAAACGACGGCCAGT							64
	Rev_index-14_P7_UP	CAAGCAGAAGACGGCATACGAGATGGAACTGTAGAATTGATGCCGACGTAAAACGACGGCCAGT							64
	Rev_index-15_P7_UP	CAAGCAGAAGACGGCATACGAGATTGACATGTAGAATTGATGCCGACGTAAAACGACGGCCAGT							64
	Rev_index-16_P7_UP	CAAGCAGAAGACGGCATACGAGATGGACGGGTAGAATTGATGCCGACGTAAAACGACGGCCAGT							64
	Rev_index-17_P7_UP	CAAGCAGAAGACGGCATACGAGATCTCTACGTAGAATTGATGCCGACGTAAAACGACGGCCAGT							64
	Rev_index-18_P7_UP	CAAGCAGAAGACGGCATACGAGATGCGGACGTAGAATTGATGCCGACGTAAAACGACGGCCAGT							64
	Rev_index-19_P7_UP	CAAGCAGAAGACGGCATACGAGATTTTCACGTAGAATTGATGCCGACGTAAAACGACGGCCAGT							64
	Rev_index-20_P7_UP	CAAGCAGAAGACGGCATACGAGATGGCCACGTAGAATTGATGCCGACGTAAAACGACGGCCAGT							64
	Rev_index-21_P7_UP	CAAGCAGAAGACGGCATACGAGATCGAAACGTAGAATTGATGCCGACGTAAAACGACGGCCAGT							64
	Rev_index-22_P7_UP	CAAGCAGAAGACGGCATACGAGATCGTACGGTAGAATTGATGCCGACGTAAAACGACGGCCAGT							64
	Rev_index-23_P7_UP	CAAGCAGAAGACGGCATACGAGATCCACTCGTAGAATTGATGCCGACGTAAAACGACGGCCAGT							64
	Rev_index-24_P7_UP	CAAGCAGAAGACGGCATACGAGATGCTACCGTAGAATTGATGCCGACGTAAAACGACGGCCAGT							64
	Rev_index-25_P7_UP	CAAGCAGAAGACGGCATACGAGATATCAGTGTAGAATTGATGCCGACGTAAAACGACGGCCAGT							64
	Rev_index-26_P7_UP	CAAGCAGAAGACGGCATACGAGATGCTCATGTAGAATTGATGCCGACGTAAAACGACGGCCAGT							64
	Rev_index-27_P7_UP	CAAGCAGAAGACGGCATACGAGATAGGAATGTAGAATTGATGCCGACGTAAAACGACGGCCAGT							64
	Rev_index-28_P7_UP	CAAGCAGAAGACGGCATACGAGATTAGTTGGTAGAATTGATGCCGACGTAAAACGACGGCCAGT							64
	Rev_index-29_P7_UP	CAAGCAGAAGACGGCATACGAGATCCGGTGGTAGAATTGATGCCGACGTAAAACGACGGCCAGT							64
	Rev_index-30_P7_UP	CAAGCAGAAGACGGCATACGAGATTGAGTGGTAGAATTGATGCCGACGTAAAACGACGGCCAGT							64
	Rev_index-31_P7_UP	CAAGCAGAAGACGGCATACGAGATCGCCTGGTAGAATTGATGCCGACGTAAAACGACGGCCAGT							64
	Rev_index-32_P7_UP	CAAGCAGAAGACGGCATACGAGATGCCATGGTAGAATTGATGCCGACGTAAAACGACGGCCAGT							64
	Rev_index-33_P7_UP	CAAGCAGAAGACGGCATACGAGATAAAATGGTAGAATTGATGCCGACGTAAAACGACGGCCAGT							64
	Rev_index-34_P7_UP	CAAGCAGAAGACGGCATACGAGATTGTTGGGTAGAATTGATGCCGACGTAAAACGACGGCCAGT							64
	Rev_index-35_P7_UP	CAAGCAGAAGACGGCATACGAGATATTCCGGTAGAATTGATGCCGACGTAAAACGACGGCCAGT							64
	Rev_index-36_P7_UP	CAAGCAGAAGACGGCATACGAGATGTATAGGTAGAATTGATGCCGACGTAAAACGACGGCCAGT							64
	Rev_index-37_P7_UP	CAAGCAGAAGACGGCATACGAGATTCTGAGGTAGAATTGATGCCGACGTAAAACGACGGCCAGT							64
	Rev_index-38_P7_UP	CAAGCAGAAGACGGCATACGAGATGTCGTCGTAGAATTGATGCCGACGTAAAACGACGGCCAGT							64
	read1_MPS_seq	TTCAGCTCCACACAGGAAACAGCTATGACCATG							33
	read2_MPS_seq	GTAGAATTGATGCCGACGTAAAACGACGGCCAGT							34
	index_MPS_seq	ACTGGCCGTCGTTTTACGTCGGCATCAATTCTAC							34
		*6nt index
